# Supplementary material for: Fluorescent copolymer aggregate sensor for lithium chloride
Source: Chem Sci. 2023 Mar 22;14(15):4120–5. doi: 10.1039/d2sc05342j (PMC10094405; doi:10.1039/d2sc05342j)
Supplement: SC-014-D2SC05342J-s004 [file SC-014-D2SC05342J-s004.cif]

# Electronic Supplementary Material (ESI) for Chemical Science.
# This journal is © The Royal Society of Chemistry 2023

####################################################################### 
# 
# This file contains crystal structure data downloaded from the 
# Cambridge Structural Database (CSD) hosted by the Cambridge 
# Crystallographic Data Centre (CCDC).
# 
# Full information about CCDC data access policies and citation 
# guidelines are available at http://www.ccdc.cam.ac.uk/access/V1 
# 
# Audit and citation data items may have been added by the CCDC. 
# Please retain this information to preserve the provenance of 
# this file and to allow appropriate attribution of the data. 
# 
#######################################################################

data_1-3calix-dibnzylhcl
_database_code_depnum_ccdc_archive 'CCDC 2183452'
loop_
_audit_author_name
_audit_author_address
'Vincent M. Lynch'
;The University of Texas at Austin
United States of America
;
_audit_update_record             
;
2022-07-01 deposited with the CCDC.	2023-03-22 downloaded from the CCDC.
;
_audit_creation_date             2021-06-21
_audit_creation_method           
;
Olex2 1.3
(compiled 2020.11.12 svn.r5f609507 for OlexSys, GUI svn.r6272)
;
_shelx_SHELXL_version_number     2018/3
_chemical_name_common            ?
_chemical_name_systematic        ?
_chemical_formula_moiety         
'C58 H68 N4 O10, C14 H16 N, 2.229(C2 H3 N), H2 O, Cl'
_chemical_formula_sum            'C76.46 H92.69 Cl N7.23 O11'
_chemical_formula_weight         1324.45
_chemical_melting_point          ?
_chemical_oxdiff_formula         C76H92N7O11Cl
loop_
_atom_type_symbol
_atom_type_description
_atom_type_scat_dispersion_real
_atom_type_scat_dispersion_imag
_atom_type_scat_source
C C 0.0181 0.0091 'International Tables Vol C Tables 4.2.6.8 and 6.1.1.4'
H H 0.0000 0.0000 'International Tables Vol C Tables 4.2.6.8 and 6.1.1.4'
Cl Cl 0.3639 0.7018 'International Tables Vol C Tables 4.2.6.8 and 6.1.1.4'
N N 0.0311 0.0180 'International Tables Vol C Tables 4.2.6.8 and 6.1.1.4'
O O 0.0492 0.0322 'International Tables Vol C Tables 4.2.6.8 and 6.1.1.4'

_shelx_space_group_comment       
;
The symmetry employed for this shelxl refinement is uniquely defined
by the following loop, which should always be used as a source of
symmetry information in preference to the above space-group names.
They are only intended as comments.
;
_space_group_crystal_system      triclinic
_space_group_IT_number           2
_space_group_name_H-M_alt        'P -1'
_space_group_name_Hall           '-P 1'
loop_
_space_group_symop_operation_xyz
'x, y, z'
'-x, -y, -z'

_cell_length_a                   12.7225(8)
_cell_length_b                   15.8452(10)
_cell_length_c                   18.7186(13)
_cell_angle_alpha                104.805(6)
_cell_angle_beta                 97.924(5)
_cell_angle_gamma                96.664(5)
_cell_volume                     3568.0(4)
_cell_formula_units_Z            2
_cell_measurement_reflns_used    4089
_cell_measurement_temperature    100.03(16)
_cell_measurement_theta_max      73.1180
_cell_measurement_theta_min      3.5280
_shelx_estimated_absorpt_T_max   ?
_shelx_estimated_absorpt_T_min   ?
_exptl_absorpt_coefficient_mu    0.996
_exptl_absorpt_correction_T_max  0.971
_exptl_absorpt_correction_T_min  0.867
_exptl_absorpt_correction_type   analytical
_exptl_absorpt_process_details   
;
CrysAlisPro 1.171.41.93a (Rigaku Oxford Diffraction, 2020)
Analytical numeric absorption correction using a multifaceted crystal
model based on expressions derived by R.C. Clark & J.S. Reid.
(Clark, R. C. & Reid, J. S. (1995). Acta Cryst. A51, 887-897)
Empirical absorption correction using spherical harmonics,
implemented in SCALE3 ABSPACK scaling algorithm.
;
_exptl_absorpt_special_details   ?
_exptl_crystal_colour            'clear colourless'
_exptl_crystal_colour_lustre     clear
_exptl_crystal_colour_primary    colourless
_exptl_crystal_density_diffrn    1.233
_exptl_crystal_density_meas      ?
_exptl_crystal_density_method    ?
_exptl_crystal_description       prism
_exptl_crystal_F_000             1414
loop_
_exptl_crystal_face_index_h
_exptl_crystal_face_index_k
_exptl_crystal_face_index_l
_exptl_crystal_face_perp_dist
2 6 -11 0.0361
0 -7 11 0.0452
8 -2 2 0.0971
1 -1 -11 0.0161
-1 1 11 0.0161
-1 -10 4 0.0645
1 10 -4 0.0645
0 -6 11 0.0433
-1 6 -11 0.0315
-7 -4 6 0.1196

_exptl_crystal_size_max          0.244
_exptl_crystal_size_mid          0.129
_exptl_crystal_size_min          0.032
loop_
_exptl_oxdiff_crystal_face_indexfrac_h
_exptl_oxdiff_crystal_face_indexfrac_k
_exptl_oxdiff_crystal_face_indexfrac_l
_exptl_oxdiff_crystal_face_x
_exptl_oxdiff_crystal_face_y
_exptl_oxdiff_crystal_face_z
1.9307 6.3861 -10.8973 -0.0089 0.0021 1.0000
0.1491 -6.6884 10.8994 0.2466 -0.0862 -0.9653
7.8646 -2.3884 2.0438 0.9417 -0.3329 -0.0497
1.3543 -0.9299 -11.4161 0.1655 0.6940 0.7007
-1.3543 0.9299 11.4161 -0.1655 -0.6940 -0.7007
-1.4102 -9.8620 3.5727 0.1706 0.7096 -0.6837
1.4102 9.8620 -3.5727 -0.1706 -0.7096 0.6837
0.0577 -6.4612 11.0534 0.2293 -0.1102 -0.9671
-1.4304 6.2980 -10.7576 -0.3741 0.1791 0.9100
-6.8807 -3.7297 6.4394 -0.6250 0.2985 -0.7213

_exptl_transmission_factor_max   ?
_exptl_transmission_factor_min   ?
_diffrn_reflns_av_R_equivalents  ?
_diffrn_reflns_av_unetI/netI     0.0702
_diffrn_reflns_Laue_measured_fraction_full 0.987
_diffrn_reflns_Laue_measured_fraction_max 0.950
_diffrn_reflns_limit_h_max       15
_diffrn_reflns_limit_h_min       -15
_diffrn_reflns_limit_k_max       19
_diffrn_reflns_limit_k_min       -19
_diffrn_reflns_limit_l_max       21
_diffrn_reflns_limit_l_min       -23
_diffrn_reflns_number            18197
_diffrn_reflns_point_group_measured_fraction_full 0.987
_diffrn_reflns_point_group_measured_fraction_max 0.950
_diffrn_reflns_theta_full        67.684
_diffrn_reflns_theta_max         73.407
_diffrn_reflns_theta_min         2.921
_diffrn_ambient_environment      N~2~
_diffrn_ambient_temperature      100.03(16)
_diffrn_detector                 'CCD plate'
_diffrn_detector_area_resol_mean 5.2940
_diffrn_detector_type            AtlasS2
_diffrn_measured_fraction_theta_full 0.987
_diffrn_measured_fraction_theta_max 0.950
_diffrn_measurement_details      
;
List of Runs (angles in degrees, time in seconds):

  # Type    Start    End  Width  t~exp~   \w     \q     \k     \f   Frames
#--------------------------------------------------------------------------
  1  \w   -115.00 -16.00   1.00   13.50    --  -41.59 -57.00  60.00   99
  2  \w    -55.00  33.00   1.00   13.50    --  -41.59  38.00-150.00   88
  3  \w      6.00  76.00   1.00   13.50    --   41.59 -99.00 -90.00   70
  4  \w    -21.00  74.00   1.00   13.50    --   41.59 -77.00 -60.00   95
  5  \w     24.00 107.00   1.00   40.50    --  107.09 -94.00-180.00   83
  6  \w     57.00 133.00   1.00   40.50    --  107.09 -45.00   0.00   76
  7  \w     78.00 175.00   1.00   40.50    --  107.09  59.00 -18.00   97
  8  \w     59.00 130.00   1.00   40.50    --  107.09 -61.00 -90.00   71
  9  \w     36.00 128.00   1.00   40.50    --  107.09 -45.00-180.00   92
 10  \w     27.00 107.00   1.00   40.50    --  107.09 -94.00  60.00   80
 11  \w     64.00 107.00   1.00   40.50    --  107.09 -94.00 -90.00   43
 12  \w     21.00 169.00   1.00   40.50    --  107.09   0.00 150.00  148
;
_diffrn_measurement_device       'four-circle diffractometer'
_diffrn_measurement_device_type  'SuperNova, Dual, Cu at home/near, AtlasS2'
_diffrn_measurement_method       '\w scans'
_diffrn_orient_matrix_type       
'CrysAlisPro convention (1999,Acta A55,543-557)'
_diffrn_orient_matrix_UB_11      0.1095505000
_diffrn_orient_matrix_UB_12      -0.0325520000
_diffrn_orient_matrix_UB_13      0.0011470000
_diffrn_orient_matrix_UB_21      -0.0528795000
_diffrn_orient_matrix_UB_22      -0.0861411000
_diffrn_orient_matrix_UB_23      -0.0600471000
_diffrn_orient_matrix_UB_31      0.0230563000
_diffrn_orient_matrix_UB_32      0.0434984000
_diffrn_orient_matrix_UB_33      -0.0621861000
_diffrn_radiation_monochromator  mirror
_diffrn_radiation_probe          x-ray
_diffrn_radiation_type           'Cu K\a'
_diffrn_radiation_wavelength     1.54184
_diffrn_source                   'micro-focus sealed X-ray tube'
_diffrn_source_type              'SuperNova (Cu) X-ray Source'
_reflns_Friedel_coverage         0.000
_reflns_Friedel_fraction_full    .
_reflns_Friedel_fraction_max     .
_reflns_number_gt                12649
_reflns_number_total             18197
_reflns_special_details          
;
 _reflns_Friedel_fraction is defined as the number of unique
 Friedel pairs measured divided by the number that would be
 possible theoretically, ignoring centric projections and
 systematic absences. Completness statistics refer to single and
 composite reflections containing twin component 1 only.
;
_reflns_threshold_expression     'I > 2\s(I)'
_computing_cell_refinement       'CrysAlisPro 1.171.41.93a (Rigaku OD, 2020)'
_computing_data_collection       'CrysAlisPro 1.171.41.93a (Rigaku OD, 2020)'
_computing_data_reduction        'CrysAlisPro 1.171.41.93a (Rigaku OD, 2020)'
_computing_molecular_graphics    'Olex2 1.3 (Dolomanov et al., 2009)'
_computing_publication_material  'Olex2 1.3 (Dolomanov et al., 2009)'
_computing_structure_refinement  'SHELXL 2018/3 (Sheldrick, 2015)'
_computing_structure_solution    'SHELXT  (Sheldrick, 2015)'
_refine_diff_density_max         0.507
_refine_diff_density_min         -0.337
_refine_diff_density_rms         0.070
_refine_ls_extinction_coef       .
_refine_ls_extinction_method     none
_refine_ls_goodness_of_fit_ref   1.042
_refine_ls_hydrogen_treatment    constr
_refine_ls_matrix_type           full
_refine_ls_number_parameters     950
_refine_ls_number_reflns         18197
_refine_ls_number_restraints     634
_refine_ls_R_factor_all          0.0846
_refine_ls_R_factor_gt           0.0589
_refine_ls_restrained_S_all      1.030
_refine_ls_shift/su_max          0.000
_refine_ls_shift/su_mean         0.000
_refine_ls_structure_factor_coef Fsqd
_refine_ls_weighting_details     
'w=1/[\s^2^(Fo^2^)+(0.1123P)^2^] where P=(Fo^2^+2Fc^2^)/3'
_refine_ls_weighting_scheme      calc
_refine_ls_wR_factor_gt          0.1769
_refine_ls_wR_factor_ref         0.1919
_refine_special_details          
'The methyl ester group was disordered about two positions. In addition, for one orientation of the methyl ester, it appeared that a molecule of acetonitrile was in proximity to the lower occupancy group of the methyl ester.  Also, there were two full occupany molecules of acetonitrile that were also disordered.'
_olex2_refinement_description    
;
1. Twinned data refinement
 Scales: 0.4875(11)
 0.5125(11)
2. Fixed Uiso
 At 1.2 times of:
  All C(H) groups, All C(H,H) groups, All N(H) groups, All N(H,H) groups
 At 1.5 times of:
  All C(H,H,H) groups, All C(H,H,H,H,H,H) groups, All O(H,H) groups
3. Restrained distances
 C76A-N7
 1.15 with sigma of 0.03
 C80-N78
 2.6 with sigma of 0.02
 N78-C79
 1.15 with sigma of 0.02
 C76-N7
 1.15 with sigma of 0.03
 C76-C75
 1.45 with sigma of 0.03
 C79-C80
 1.45 with sigma of 0.02
 C75A-C76A
 1.45 with sigma of 0.03
 N6-C73 \\sim N6A-C73
 with sigma of 0.04
 N6-C74 \\sim N6A-C74A
 with sigma of 0.02
 C73-C74 \\sim C73-C74A
 with sigma of 0.02
4. Uiso/Uaniso restraints and constraints
All non-hydrogen atoms restrained to be isotropic: with sigma of 0.01 and sigma
for terminal atoms of 0.02
Uanis(N6A) = Uanis(N6)
Uanis(C74A) = Uanis(C74)
5. Others
 Sof(H41)=Sof(O10A)=Sof(O9A)=Sof(C57A)=Sof(C77)=Sof(H77A)=Sof(H77B)=Sof(H77C)=
 Sof(C79)=Sof(C80)=Sof(H80A)=Sof(H80B)=Sof(H80C)=Sof(N78)=1-FVAR(1)
 Sof(O9)=Sof(O10)=Sof(H42)=Sof(C57)=Sof(C58)=Sof(H58A)=Sof(H58B)=Sof(H58C)=
 FVAR(1)
 Sof(C75A)=Sof(H75D)=Sof(H75E)=Sof(H75F)=Sof(C76A)=1-FVAR(2)
 Sof(C75)=Sof(H75A)=Sof(H75B)=Sof(H75C)=Sof(C76)=FVAR(2)
 Sof(H73D)=Sof(H73E)=Sof(H73F)=Sof(C74A)=Sof(N6A)=1-FVAR(3)
 Sof(N6)=Sof(H73A)=Sof(H73B)=Sof(H73C)=Sof(C74)=FVAR(3)
6.a Free rotating group:
 O11(H11A,H11B)
6.b Secondary CH2 refined with riding coordinates:
 C33(H33A,H33B), C34(H34A,H34B), C35(H35A,H35B), C36(H36A,H36B), C37(H37A,
 H37B), C38(H38A,H38B), C45(H45A,H45B), C46(H46A,H46B), C47(H47A,H47B),
 C48(H48A,H48B), C49(H49A,H49B), C50(H50A,H50B), N5(H5A,H5B), C59(H59A,H59B),
 C66(H66A,H66B)
6.c Me refined with riding coordinates:
 C58(H58A,H58B,H58C), C77(H77A,H77B,H77C)
6.d Aromatic/amide H refined with riding coordinates:
 N1(H1), N2(H2), N3(H3), N4(H4), C2(H2A), C3(H3A), C7(H7), C8(H8), C12(H12),
 C13(H13), C17(H17), C18(H18), C28(H28), C29(H29), C31(H31), C32(H32), C40(H40),
  C41(H41), C42(H42), C43(H43), C52(H52), C53(H53), C55(H55), C56(H56),
 C61(H61), C62(H62), C63(H63), C64(H64), C65(H65), C68(H68), C69(H69), C70(H70),
  C71(H71), C72(H72)
6.e Idealised Me refined as rotating group:
 C21(H21A,H21B,H21C), C22(H22A,H22B,H22C), C23(H23A,H23B,H23C), C24(H24A,H24B,
 H24C), C25(H25A,H25B,H25C), C26(H26A,H26B,H26C), C73(H73A,H73B,H73C), C73(H73D,
 H73E,H73F), C75(H75A,H75B,H75C), C80(H80A,H80B,H80C), C75A(H75D,H75E,H75F)
;
_atom_sites_solution_hydrogens   mixed
_atom_sites_solution_primary     dual
_atom_sites_solution_secondary   ?
loop_
_atom_site_label
_atom_site_type_symbol
_atom_site_fract_x
_atom_site_fract_y
_atom_site_fract_z
_atom_site_U_iso_or_equiv
_atom_site_adp_type
_atom_site_occupancy
_atom_site_site_symmetry_order
_atom_site_calc_flag
_atom_site_refinement_flags_posn
_atom_site_refinement_flags_adp
_atom_site_refinement_flags_occupancy
_atom_site_disorder_assembly
_atom_site_disorder_group
O1 O 0.8391(3) 1.0267(2) 0.54784(16) 0.0351(7) Uani 1 1 d . U . . .
O2 O 0.9097(3) 1.0573(2) 0.70381(17) 0.0349(7) Uani 1 1 d . U . . .
O3 O 0.8521(2) 1.0850(2) 0.84518(17) 0.0319(7) Uani 1 1 d . U . . .
O4 O 0.7100(2) 0.98334(19) 0.90420(18) 0.0317(6) Uani 1 1 d . U . . .
O5 O 0.7491(3) 0.8337(2) 0.92392(18) 0.0338(7) Uani 1 1 d . U . . .
O6 O 0.9183(3) 0.7565(2) 0.86624(18) 0.0381(8) Uani 1 1 d . U . . .
O7 O 0.9901(2) 0.7035(2) 0.72480(16) 0.0307(6) Uani 1 1 d . U . . .
O8 O 0.8417(2) 0.5660(2) 0.61629(16) 0.0294(6) Uani 1 1 d . U . . .
O9 O 0.2522(3) 0.8552(3) 0.9264(2) 0.0376(10) Uani 0.771(4) 1 d . U P A 1
O10 O 0.3126(3) 0.9837(3) 0.9048(2) 0.0331(9) Uani 0.771(4) 1 d . U P A 1
N1 N 0.7526(3) 0.7147(2) 0.24518(19) 0.0250(7) Uani 1 1 d . U . . .
H1 H 0.744612 0.708766 0.289689 0.030 Uiso 1 1 calc R U . . .
N2 N 0.5068(3) 0.7272(2) 0.29205(19) 0.0255(7) Uani 1 1 d . U . . .
H2 H 0.556503 0.718764 0.326014 0.031 Uiso 1 1 calc R U . . .
N3 N 0.4985(3) 0.5295(2) 0.32396(19) 0.0245(7) Uani 1 1 d . U . . .
H3 H 0.551260 0.572727 0.347900 0.029 Uiso 1 1 calc R U . . .
N4 N 0.7440(3) 0.5151(2) 0.27716(18) 0.0226(6) Uani 1 1 d . U . . .
H4 H 0.742626 0.560019 0.315829 0.027 Uiso 1 1 calc R U . . .
C1 C 0.8139(3) 0.6675(3) 0.1986(2) 0.0244(8) Uani 1 1 d . U . . .
C2 C 0.8047(4) 0.6946(3) 0.1344(2) 0.0340(10) Uani 1 1 d . U . . .
H2A H 0.838113 0.673826 0.092328 0.041 Uiso 1 1 calc R U . . .
C3 C 0.7356(4) 0.7600(3) 0.1428(2) 0.0353(10) Uani 1 1 d . U . . .
H3A H 0.713900 0.789875 0.106577 0.042 Uiso 1 1 calc R U . . .
C4 C 0.7062(3) 0.7722(3) 0.2115(2) 0.0265(8) Uani 1 1 d . U . . .
C5 C 0.6338(3) 0.8326(3) 0.2496(2) 0.0254(8) Uani 1 1 d . U . . .
C6 C 0.5243(3) 0.7807(3) 0.2459(2) 0.0268(8) Uani 1 1 d . U . . .
C7 C 0.4279(4) 0.7755(3) 0.2007(3) 0.0346(10) Uani 1 1 d . U . . .
H7 H 0.415406 0.805134 0.162907 0.041 Uiso 1 1 calc R U . . .
C8 C 0.3505(4) 0.7181(3) 0.2206(3) 0.0348(10) Uani 1 1 d . U . . .
H8 H 0.276664 0.702393 0.198358 0.042 Uiso 1 1 calc R U . . .
C9 C 0.4005(3) 0.6888(3) 0.2776(2) 0.0262(8) Uani 1 1 d . U . . .
C10 C 0.3577(3) 0.6305(3) 0.3228(2) 0.0270(8) Uani 1 1 d . U . . .
C11 C 0.3936(3) 0.5403(3) 0.3024(2) 0.0240(8) Uani 1 1 d . U . . .
C12 C 0.3376(3) 0.4580(3) 0.2653(2) 0.0262(8) Uani 1 1 d . U . . .
H12 H 0.263543 0.444817 0.243484 0.031 Uiso 1 1 calc R U . . .
C13 C 0.4097(3) 0.3958(3) 0.2653(2) 0.0247(8) Uani 1 1 d . U . . .
H13 H 0.392428 0.333791 0.243266 0.030 Uiso 1 1 calc R U . . .
C14 C 0.5087(3) 0.4415(3) 0.3027(2) 0.0229(8) Uani 1 1 d . U . . .
C15 C 0.6153(3) 0.4089(2) 0.3169(2) 0.0228(8) Uani 1 1 d . U . . .
C16 C 0.6871(3) 0.4317(2) 0.2636(2) 0.0230(8) Uani 1 1 d . U . . .
C17 C 0.7098(3) 0.3810(3) 0.1987(2) 0.0285(9) Uani 1 1 d . U . . .
H17 H 0.682104 0.320326 0.175711 0.034 Uiso 1 1 calc R U . . .
C18 C 0.7833(3) 0.4359(3) 0.1714(2) 0.0258(8) Uani 1 1 d . U . . .
H18 H 0.812413 0.418218 0.126764 0.031 Uiso 1 1 calc R U . . .
C19 C 0.8037(3) 0.5180(3) 0.2212(2) 0.0241(8) Uani 1 1 d . U . . .
C20 C 0.8774(3) 0.6007(3) 0.2227(2) 0.0267(8) Uani 1 1 d . U . . .
C21 C 0.6196(4) 0.9039(3) 0.2083(2) 0.0316(9) Uani 1 1 d . U . . .
H21A H 0.566847 0.939432 0.228648 0.047 Uiso 1 1 calc R U . . .
H21B H 0.594247 0.875591 0.154678 0.047 Uiso 1 1 calc R U . . .
H21C H 0.688616 0.942198 0.215294 0.047 Uiso 1 1 calc R U . . .
C22 C 0.2334(3) 0.6161(3) 0.3056(3) 0.0367(10) Uani 1 1 d . U . . .
H22A H 0.208393 0.673465 0.317650 0.055 Uiso 1 1 calc R U . . .
H22B H 0.204592 0.579978 0.335943 0.055 Uiso 1 1 calc R U . . .
H22C H 0.208560 0.585802 0.252232 0.055 Uiso 1 1 calc R U . . .
C23 C 0.3941(4) 0.6758(3) 0.4069(3) 0.0326(9) Uani 1 1 d . U . . .
H23A H 0.472591 0.683284 0.419333 0.049 Uiso 1 1 calc R U . . .
H23B H 0.362126 0.639204 0.435856 0.049 Uiso 1 1 calc R U . . .
H23C H 0.370705 0.733777 0.419345 0.049 Uiso 1 1 calc R U . . .
C24 C 0.5939(3) 0.3078(3) 0.3015(2) 0.0278(8) Uani 1 1 d . U . . .
H24A H 0.546989 0.291907 0.334934 0.042 Uiso 1 1 calc R U . . .
H24B H 0.662166 0.286010 0.310450 0.042 Uiso 1 1 calc R U . . .
H24C H 0.558908 0.280956 0.249173 0.042 Uiso 1 1 calc R U . . .
C25 C 0.9553(4) 0.5759(3) 0.1676(3) 0.0341(10) Uani 1 1 d . U . . .
H25A H 0.995740 0.531733 0.181285 0.051 Uiso 1 1 calc R U . . .
H25B H 1.005336 0.628824 0.169779 0.051 Uiso 1 1 calc R U . . .
H25C H 0.914436 0.551509 0.116530 0.051 Uiso 1 1 calc R U . . .
C26 C 0.9436(3) 0.6425(3) 0.3015(2) 0.0286(8) Uani 1 1 d . U . . .
H26A H 0.988003 0.600611 0.315334 0.043 Uiso 1 1 calc R U . . .
H26B H 0.895103 0.657039 0.337626 0.043 Uiso 1 1 calc R U . . .
H26C H 0.990077 0.696492 0.301849 0.043 Uiso 1 1 calc R U . . .
C27 C 0.6866(3) 0.8813(3) 0.3316(2) 0.0255(8) Uani 1 1 d . U . . .
C28 C 0.7986(4) 0.9024(3) 0.3525(3) 0.0329(9) Uani 1 1 d . U . . .
H28 H 0.842539 0.883982 0.316142 0.039 Uiso 1 1 calc R U . . .
C29 C 0.8468(4) 0.9495(3) 0.4250(2) 0.0316(9) Uani 1 1 d . U . . .
H29 H 0.922977 0.961413 0.438154 0.038 Uiso 1 1 calc R U . . .
C30 C 0.7841(4) 0.9790(3) 0.4781(2) 0.0289(9) Uani 1 1 d . U . . .
C31 C 0.6729(4) 0.9598(3) 0.4592(2) 0.0309(9) Uani 1 1 d . U . . .
H31 H 0.629428 0.979558 0.495553 0.037 Uiso 1 1 calc R U . . .
C32 C 0.6254(3) 0.9111(3) 0.3860(2) 0.0268(8) Uani 1 1 d . U . . .
H32 H 0.549240 0.898069 0.373283 0.032 Uiso 1 1 calc R U . . .
C33 C 0.7778(4) 1.0632(3) 0.6032(3) 0.0412(11) Uani 1 1 d . U . . .
H33A H 0.731875 1.015291 0.614720 0.049 Uiso 1 1 calc R U . . .
H33B H 0.730783 1.101357 0.584403 0.049 Uiso 1 1 calc R U . . .
C34 C 0.8540(5) 1.1161(3) 0.6718(3) 0.0482(13) Uani 1 1 d . U . . .
H34A H 0.906099 1.158835 0.658868 0.058 Uiso 1 1 calc R U . . .
H34B H 0.814312 1.149652 0.708502 0.058 Uiso 1 1 calc R U . . .
C35 C 0.9857(4) 1.1006(3) 0.7699(2) 0.0360(10) Uani 1 1 d . U . . .
H35A H 1.037469 1.144876 0.758538 0.043 Uiso 1 1 calc R U . . .
H35B H 1.026446 1.056454 0.784984 0.043 Uiso 1 1 calc R U . . .
C36 C 0.9356(4) 1.1464(3) 0.8354(2) 0.0338(10) Uani 1 1 d . U . . .
H36A H 0.990631 1.167466 0.881580 0.041 Uiso 1 1 calc R U . . .
H36B H 0.906210 1.198069 0.825046 0.041 Uiso 1 1 calc R U . . .
C37 C 0.7971(4) 1.1241(3) 0.9036(2) 0.0326(9) Uani 1 1 d . U . . .
H37A H 0.786284 1.184254 0.901149 0.039 Uiso 1 1 calc R U . . .
H37B H 0.840164 1.128875 0.953111 0.039 Uiso 1 1 calc R U . . .
C38 C 0.6909(3) 1.0673(3) 0.8937(3) 0.0294(9) Uani 1 1 d . U . . .
H38A H 0.648417 1.095776 0.930892 0.035 Uiso 1 1 calc R U . . .
H38B H 0.649941 1.058972 0.842819 0.035 Uiso 1 1 calc R U . . .
C39 C 0.6230(3) 0.9284(3) 0.9118(2) 0.0273(8) Uani 1 1 d . U . . .
C40 C 0.5188(3) 0.9477(3) 0.9080(2) 0.0269(8) Uani 1 1 d . U . . .
H40 H 0.502687 1.000565 0.897016 0.032 Uiso 1 1 calc R U . . .
C41 C 0.4376(4) 0.8878(3) 0.9206(2) 0.0281(9) Uani 1 1 d . U . . .
H41 H 0.366221 0.900297 0.918382 0.034 Uiso 0.229(4) 1 calc R U P A 2
C42 C 0.4614(4) 0.8108(3) 0.9362(2) 0.0302(9) Uani 1 1 d . U . . .
H42 H 0.406472 0.771729 0.946288 0.036 Uiso 0.771(4) 1 calc R U P A 1
C43 C 0.5646(4) 0.7897(3) 0.9374(2) 0.0318(9) Uani 1 1 d . U . . .
H43 H 0.579548 0.735979 0.947130 0.038 Uiso 1 1 calc R U . . .
C44 C 0.6456(4) 0.8475(3) 0.9243(2) 0.0283(9) Uani 1 1 d . U . . .
C45 C 0.7710(4) 0.7486(3) 0.9318(3) 0.0362(10) Uani 1 1 d . U . . .
H45A H 0.730525 0.700644 0.888460 0.043 Uiso 1 1 calc R U . . .
H45B H 0.749440 0.738972 0.978238 0.043 Uiso 1 1 calc R U . . .
C46 C 0.8902(4) 0.7494(4) 0.9350(3) 0.0407(11) Uani 1 1 d . U . . .
H46A H 0.930113 0.799999 0.976409 0.049 Uiso 1 1 calc R U . . .
H46B H 0.909785 0.694279 0.944934 0.049 Uiso 1 1 calc R U . . .
C47 C 1.0265(4) 0.7407(4) 0.8630(3) 0.0398(11) Uani 1 1 d . U . . .
H47A H 1.031793 0.678775 0.862806 0.048 Uiso 1 1 calc R U . . .
H47B H 1.075772 0.780304 0.907587 0.048 Uiso 1 1 calc R U . . .
C48 C 1.0576(4) 0.7578(3) 0.7925(2) 0.0356(10) Uani 1 1 d . U . . .
H48A H 1.055097 0.820632 0.794771 0.043 Uiso 1 1 calc R U . . .
H48B H 1.132630 0.747692 0.790650 0.043 Uiso 1 1 calc R U . . .
C49 C 0.9961(3) 0.6120(3) 0.7121(2) 0.0306(9) Uani 1 1 d . U . . .
H49A H 0.951791 0.586292 0.743200 0.037 Uiso 1 1 calc R U . . .
H49B H 1.071351 0.603507 0.725772 0.037 Uiso 1 1 calc R U . . .
C50 C 0.9552(3) 0.5675(3) 0.6305(2) 0.0292(9) Uani 1 1 d . U . . .
H50A H 0.990348 0.600318 0.599421 0.035 Uiso 1 1 calc R U . . .
H50B H 0.971620 0.506474 0.617456 0.035 Uiso 1 1 calc R U . . .
C51 C 0.7894(3) 0.5236(3) 0.5449(2) 0.0247(8) Uani 1 1 d . U . . .
C52 C 0.6790(3) 0.5220(3) 0.5300(2) 0.0257(8) Uani 1 1 d . U . . .
H52 H 0.642335 0.546425 0.569409 0.031 Uiso 1 1 calc R U . . .
C53 C 0.6223(3) 0.4851(3) 0.4580(2) 0.0247(8) Uani 1 1 d . U . . .
H53 H 0.546887 0.484748 0.448766 0.030 Uiso 1 1 calc R U . . .
C54 C 0.6732(3) 0.4483(3) 0.3983(2) 0.0248(8) Uani 1 1 d . U . . .
C55 C 0.7825(3) 0.4452(3) 0.4158(2) 0.0313(9) Uani 1 1 d . U . . .
H55 H 0.818273 0.417002 0.377226 0.038 Uiso 1 1 calc R U . . .
C56 C 0.8403(3) 0.4815(3) 0.4872(2) 0.0316(9) Uani 1 1 d . U . . .
H56 H 0.914713 0.477986 0.497270 0.038 Uiso 1 1 calc R U . . .
C57 C 0.3246(5) 0.9059(4) 0.9176(3) 0.0304(12) Uani 0.771(4) 1 d . U P A 1
C58 C 0.2058(11) 1.0054(14) 0.9056(9) 0.041(3) Uani 0.771(4) 1 d . U P A 1
H58A H 0.203854 1.063155 0.895813 0.061 Uiso 0.771(4) 1 calc R U P A 1
H58B H 0.154749 0.960262 0.866662 0.061 Uiso 0.771(4) 1 calc R U P A 1
H58C H 0.186291 1.007653 0.954798 0.061 Uiso 0.771(4) 1 calc R U P A 1
N5 N 0.8538(3) 0.7983(2) 0.6555(2) 0.0298(8) Uani 1 1 d . U . . .
H5A H 0.900812 0.761068 0.663167 0.036 Uiso 1 1 calc R U . . .
H5B H 0.859078 0.840853 0.699525 0.036 Uiso 1 1 calc R U . . .
C59 C 0.7415(3) 0.7471(3) 0.6348(3) 0.0332(9) Uani 1 1 d . U . . .
H59A H 0.731839 0.710449 0.669811 0.040 Uiso 1 1 calc R U . . .
H59B H 0.732118 0.706723 0.583608 0.040 Uiso 1 1 calc R U . . .
C60 C 0.6564(3) 0.8062(3) 0.6375(3) 0.0293(9) Uani 1 1 d . U . . .
C61 C 0.5984(4) 0.8122(3) 0.5709(2) 0.0336(9) Uani 1 1 d . U . . .
H61 H 0.615199 0.782075 0.524056 0.040 Uiso 1 1 calc R U . . .
C62 C 0.5159(4) 0.8622(3) 0.5729(3) 0.0357(10) Uani 1 1 d . U . . .
H62 H 0.475890 0.865945 0.527402 0.043 Uiso 1 1 calc R U . . .
C63 C 0.4913(3) 0.9067(3) 0.6410(3) 0.0317(9) Uani 1 1 d . U . . .
H63 H 0.434862 0.941172 0.642006 0.038 Uiso 1 1 calc R U . . .
C64 C 0.5493(4) 0.9010(3) 0.7077(2) 0.0305(9) Uani 1 1 d . U . . .
H64 H 0.532912 0.931720 0.754484 0.037 Uiso 1 1 calc R U . . .
C65 C 0.6311(3) 0.8503(3) 0.7058(2) 0.0292(9) Uani 1 1 d . U . . .
H65 H 0.670038 0.845570 0.751320 0.035 Uiso 1 1 calc R U . . .
C66 C 0.8859(4) 0.8414(3) 0.5970(3) 0.0333(9) Uani 1 1 d . U . . .
H66A H 0.833244 0.817604 0.549765 0.040 Uiso 1 1 calc R U . . .
H66B H 0.886319 0.905975 0.614492 0.040 Uiso 1 1 calc R U . . .
C67 C 0.9962(4) 0.8237(3) 0.5829(3) 0.0328(9) Uani 1 1 d . U . . .
C68 C 1.0078(4) 0.7621(4) 0.5175(3) 0.0419(11) Uani 1 1 d . U . . .
H68 H 0.946360 0.733131 0.480821 0.050 Uiso 1 1 calc R U . . .
C69 C 1.1091(5) 0.7430(4) 0.5059(3) 0.0506(13) Uani 1 1 d . U . . .
H69 H 1.116974 0.701777 0.460972 0.061 Uiso 1 1 calc R U . . .
C70 C 1.1986(4) 0.7844(4) 0.5602(3) 0.0504(14) Uani 1 1 d . U . . .
H70 H 1.267665 0.770897 0.552362 0.060 Uiso 1 1 calc R U . . .
C71 C 1.1883(4) 0.8443(4) 0.6248(3) 0.0493(13) Uani 1 1 d . U . . .
H71 H 1.249862 0.871758 0.662033 0.059 Uiso 1 1 calc R U . . .
C72 C 1.0869(4) 0.8649(3) 0.6360(3) 0.0392(10) Uani 1 1 d . U . . .
H72 H 1.080017 0.907687 0.680332 0.047 Uiso 1 1 calc R U . . .
N6 N 0.441(2) 0.4100(13) 0.0386(14) 0.064(4) Uani 0.41(3) 1 d D U P B 1
C73 C 0.5418(4) 0.5485(3) 0.1399(3) 0.0411(11) Uani 1 1 d D U . . .
H73A H 0.540897 0.601089 0.121485 0.062 Uiso 0.41(3) 1 calc R U P B 1
H73B H 0.616376 0.540662 0.154061 0.062 Uiso 0.41(3) 1 calc R U P B 1
H73C H 0.506101 0.555951 0.183756 0.062 Uiso 0.41(3) 1 calc R U P B 1
H73D H 0.591105 0.572006 0.111216 0.062 Uiso 0.59(3) 1 calc R U P B 2
H73E H 0.582325 0.524924 0.176771 0.062 Uiso 0.59(3) 1 calc R U P B 2
H73F H 0.506217 0.595959 0.165937 0.062 Uiso 0.59(3) 1 calc R U P B 2
C74 C 0.486(2) 0.4717(18) 0.0815(18) 0.037(3) Uani 0.41(3) 1 d D U P B 1
N7 N 0.0850(6) 0.6360(4) 0.0216(3) 0.0738(17) Uani 1 1 d D U . . .
C75 C 0.2477(18) 0.5471(13) 0.0357(10) 0.104(8) Uani 0.56(2) 1 d D U P C 1
H75A H 0.295928 0.555850 0.000789 0.156 Uiso 0.56(2) 1 calc R U P C 1
H75B H 0.217852 0.484228 0.023636 0.156 Uiso 0.56(2) 1 calc R U P C 1
H75C H 0.287849 0.566793 0.087158 0.156 Uiso 0.56(2) 1 calc R U P C 1
C76 C 0.1606(15) 0.5981(11) 0.0290(8) 0.064(4) Uani 0.56(2) 1 d D U P C 1
O11 O 0.8919(3) 0.9064(2) 0.80316(19) 0.0389(7) Uani 1 1 d G U . . .
H11A H 0.890181 0.882287 0.839858 0.058 Uiso 1 1 d G U . . .
H11B H 0.872905 0.957863 0.819802 0.058 Uiso 1 1 d G U . . .
Cl1 Cl 0.70556(8) 0.68676(6) 0.40594(5) 0.02432(19) Uani 1 1 d . U . . .
O10A O 0.4240(12) 0.6930(11) 0.9876(8) 0.041(4) Uani 0.229(4) 1 d . U P A 2
O9A O 0.2907(11) 0.7671(9) 0.9612(8) 0.037(3) Uani 0.229(4) 1 d . U P A 2
C57A C 0.3826(16) 0.7548(13) 0.9620(10) 0.030(4) Uani 0.229(4) 1 d . U P A 2
C77 C 0.353(2) 0.6328(15) 1.0119(12) 0.045(5) Uani 0.229(4) 1 d . U P A 2
H77A H 0.394201 0.590880 1.029356 0.068 Uiso 0.229(4) 1 calc R U P A 2
H77B H 0.321659 0.665949 1.053018 0.068 Uiso 0.229(4) 1 calc R U P A 2
H77C H 0.296231 0.600384 0.969916 0.068 Uiso 0.229(4) 1 calc R U P A 2
C79 C 0.122(2) 1.0017(19) 0.9315(15) 0.059(7) Uiso 0.229(4) 1 d D . P A -2
C80 C 0.036(2) 1.013(2) 0.9747(16) 0.065(7) Uiso 0.229(4) 1 d D . P A -2
H80A H -0.021527 0.961634 0.954823 0.098 Uiso 0.229(4) 1 calc R U P A -2
H80B H 0.006519 1.066590 0.970813 0.098 Uiso 0.229(4) 1 calc R U P A -2
H80C H 0.063219 1.018238 1.027387 0.098 Uiso 0.229(4) 1 calc R U P A -2
N78 N 0.186(3) 0.994(4) 0.894(3) 0.060(14) Uani 0.229(4) 1 d D U P A -2
C75A C 0.1657(17) 0.5104(11) 0.0605(10) 0.074(6) Uani 0.44(2) 1 d D U P C 2
H75D H 0.231259 0.504071 0.038988 0.112 Uiso 0.44(2) 1 calc R U P C 2
H75E H 0.116693 0.453892 0.043387 0.112 Uiso 0.44(2) 1 calc R U P C 2
H75F H 0.184109 0.527594 0.115408 0.112 Uiso 0.44(2) 1 calc R U P C 2
C76A C 0.1133(18) 0.5783(12) 0.0363(10) 0.059(5) Uani 0.44(2) 1 d D U P C 2
C74A C 0.4606(14) 0.4776(12) 0.0886(12) 0.037(3) Uani 0.59(3) 1 d D U P B 2
N6A N 0.3985(16) 0.4238(10) 0.0473(9) 0.064(4) Uani 0.59(3) 1 d D U P B 2

loop_
_atom_site_aniso_label
_atom_site_aniso_U_11
_atom_site_aniso_U_22
_atom_site_aniso_U_33
_atom_site_aniso_U_23
_atom_site_aniso_U_13
_atom_site_aniso_U_12
O1 0.0460(19) 0.0297(16) 0.0261(15) 0.0044(12) 0.0027(13) 0.0047(14)
O2 0.0429(18) 0.0340(16) 0.0268(15) 0.0053(13) 0.0050(13) 0.0104(14)
O3 0.0320(16) 0.0283(15) 0.0351(16) 0.0044(12) 0.0146(12) 0.0024(13)
O4 0.0300(15) 0.0257(15) 0.0424(17) 0.0118(13) 0.0115(13) 0.0046(12)
O5 0.0359(17) 0.0263(15) 0.0419(17) 0.0102(13) 0.0092(13) 0.0105(13)
O6 0.0362(17) 0.050(2) 0.0332(16) 0.0132(14) 0.0063(13) 0.0232(15)
O7 0.0293(15) 0.0325(15) 0.0305(15) 0.0084(12) 0.0016(12) 0.0111(13)
O8 0.0211(14) 0.0384(16) 0.0286(14) 0.0067(12) 0.0045(11) 0.0102(12)
O9 0.032(2) 0.039(2) 0.043(2) 0.0167(19) 0.0068(17) -0.0030(18)
O10 0.034(2) 0.031(2) 0.038(2) 0.0136(17) 0.0094(17) 0.0044(17)
N1 0.0268(17) 0.0230(16) 0.0281(17) 0.0097(13) 0.0067(13) 0.0075(14)
N2 0.0264(17) 0.0235(16) 0.0279(17) 0.0091(14) 0.0021(13) 0.0084(14)
N3 0.0189(16) 0.0207(16) 0.0332(18) 0.0069(13) 0.0017(13) 0.0057(13)
N4 0.0223(16) 0.0189(15) 0.0269(16) 0.0061(12) 0.0053(12) 0.0045(12)
C1 0.0244(19) 0.0229(19) 0.0270(19) 0.0061(15) 0.0072(15) 0.0063(16)
C2 0.044(3) 0.032(2) 0.030(2) 0.0108(18) 0.0096(18) 0.015(2)
C3 0.052(3) 0.030(2) 0.028(2) 0.0116(17) 0.0065(19) 0.017(2)
C4 0.030(2) 0.0226(19) 0.0283(19) 0.0099(16) 0.0025(16) 0.0070(16)
C5 0.029(2) 0.0214(18) 0.028(2) 0.0083(15) 0.0043(15) 0.0102(16)
C6 0.033(2) 0.0191(18) 0.030(2) 0.0070(15) 0.0027(16) 0.0105(16)
C7 0.040(2) 0.027(2) 0.039(2) 0.0145(18) -0.0011(19) 0.0118(19)
C8 0.030(2) 0.028(2) 0.046(2) 0.0125(19) -0.0031(18) 0.0086(18)
C9 0.0217(19) 0.0204(18) 0.037(2) 0.0057(16) 0.0032(16) 0.0098(15)
C10 0.0177(18) 0.027(2) 0.039(2) 0.0122(17) 0.0050(16) 0.0106(15)
C11 0.0166(17) 0.0250(19) 0.032(2) 0.0097(16) 0.0031(14) 0.0071(15)
C12 0.0171(18) 0.030(2) 0.032(2) 0.0118(17) 0.0015(15) 0.0020(16)
C13 0.0236(19) 0.0222(19) 0.0278(19) 0.0071(15) 0.0019(15) 0.0036(15)
C14 0.0208(18) 0.0210(18) 0.0268(19) 0.0058(15) 0.0042(14) 0.0054(15)
C15 0.0226(18) 0.0188(18) 0.0280(19) 0.0070(15) 0.0041(15) 0.0069(15)
C16 0.0229(19) 0.0172(17) 0.0269(19) 0.0051(14) -0.0014(15) 0.0044(15)
C17 0.026(2) 0.026(2) 0.033(2) 0.0061(16) 0.0021(16) 0.0079(16)
C18 0.0231(19) 0.0265(19) 0.0286(19) 0.0063(16) 0.0062(15) 0.0084(16)
C19 0.0240(19) 0.0252(19) 0.0259(19) 0.0096(15) 0.0037(15) 0.0097(16)
C20 0.026(2) 0.026(2) 0.033(2) 0.0122(16) 0.0101(16) 0.0086(16)
C21 0.045(3) 0.025(2) 0.031(2) 0.0143(17) 0.0081(18) 0.0151(18)
C22 0.021(2) 0.033(2) 0.058(3) 0.014(2) 0.0052(19) 0.0102(18)
C23 0.032(2) 0.029(2) 0.042(2) 0.0108(19) 0.0141(19) 0.0104(17)
C24 0.0244(19) 0.0209(19) 0.039(2) 0.0106(17) 0.0021(17) 0.0051(16)
C25 0.032(2) 0.032(2) 0.047(3) 0.018(2) 0.0163(19) 0.0118(19)
C26 0.0235(19) 0.026(2) 0.036(2) 0.0099(17) 0.0025(16) 0.0032(16)
C27 0.033(2) 0.0190(18) 0.028(2) 0.0095(15) 0.0069(16) 0.0095(16)
C28 0.035(2) 0.030(2) 0.035(2) 0.0097(18) 0.0105(18) 0.0014(18)
C29 0.031(2) 0.028(2) 0.037(2) 0.0110(18) 0.0064(17) 0.0049(17)
C30 0.043(2) 0.0190(18) 0.028(2) 0.0106(16) 0.0088(17) 0.0081(17)
C31 0.039(2) 0.027(2) 0.030(2) 0.0082(16) 0.0067(17) 0.0164(18)
C32 0.030(2) 0.0226(19) 0.029(2) 0.0074(15) 0.0073(16) 0.0062(16)
C33 0.055(3) 0.037(2) 0.030(2) 0.0028(19) 0.005(2) 0.020(2)
C34 0.075(4) 0.032(2) 0.036(2) 0.006(2) 0.001(2) 0.019(3)
C35 0.033(2) 0.044(3) 0.032(2) 0.0101(19) 0.0124(18) 0.002(2)
C36 0.031(2) 0.036(2) 0.030(2) 0.0042(18) 0.0051(17) -0.0033(19)
C37 0.038(2) 0.028(2) 0.031(2) 0.0023(17) 0.0129(18) 0.0024(18)
C38 0.029(2) 0.0230(19) 0.039(2) 0.0094(17) 0.0120(17) 0.0067(16)
C39 0.034(2) 0.0233(19) 0.0244(19) 0.0065(15) 0.0069(16) 0.0019(17)
C40 0.032(2) 0.0235(19) 0.0253(19) 0.0054(15) 0.0046(16) 0.0064(16)
C41 0.033(2) 0.026(2) 0.0229(19) 0.0045(16) 0.0051(16) 0.0027(17)
C42 0.038(2) 0.025(2) 0.027(2) 0.0075(16) 0.0057(17) -0.0004(18)
C43 0.040(2) 0.024(2) 0.031(2) 0.0080(17) 0.0048(18) 0.0052(18)
C44 0.036(2) 0.0219(19) 0.0252(19) 0.0019(15) 0.0040(16) 0.0071(17)
C45 0.047(3) 0.035(2) 0.033(2) 0.0133(18) 0.0108(19) 0.020(2)
C46 0.049(3) 0.048(3) 0.031(2) 0.015(2) 0.007(2) 0.025(2)
C47 0.035(2) 0.053(3) 0.031(2) 0.005(2) 0.0015(18) 0.024(2)
C48 0.029(2) 0.039(2) 0.031(2) -0.0032(18) -0.0008(17) 0.0114(19)
C49 0.028(2) 0.036(2) 0.031(2) 0.0122(18) 0.0022(17) 0.0153(18)
C50 0.0215(19) 0.035(2) 0.035(2) 0.0119(18) 0.0065(16) 0.0132(17)
C51 0.0231(19) 0.028(2) 0.0249(19) 0.0091(15) 0.0033(15) 0.0073(16)
C52 0.0257(19) 0.027(2) 0.028(2) 0.0104(16) 0.0084(15) 0.0089(16)
C53 0.0179(18) 0.0267(19) 0.033(2) 0.0134(16) 0.0035(15) 0.0051(15)
C54 0.0235(19) 0.0216(18) 0.031(2) 0.0096(16) 0.0043(15) 0.0051(15)
C55 0.024(2) 0.036(2) 0.034(2) 0.0051(18) 0.0070(16) 0.0133(17)
C56 0.0194(19) 0.039(2) 0.034(2) 0.0072(18) 0.0025(16) 0.0072(17)
C57 0.034(3) 0.029(3) 0.025(3) 0.005(2) 0.005(2) -0.002(2)
C58 0.024(4) 0.054(8) 0.048(5) 0.019(5) 0.007(4) 0.007(4)
N5 0.0293(19) 0.0298(18) 0.0338(19) 0.0099(15) 0.0089(14) 0.0118(15)
C59 0.024(2) 0.029(2) 0.046(2) 0.0089(19) 0.0089(18) 0.0045(17)
C60 0.027(2) 0.0194(18) 0.040(2) 0.0043(17) 0.0077(17) 0.0037(16)
C61 0.031(2) 0.035(2) 0.032(2) 0.0026(18) 0.0065(17) 0.0062(18)
C62 0.033(2) 0.040(2) 0.031(2) 0.0077(18) -0.0007(17) 0.0068(19)
C63 0.0227(19) 0.027(2) 0.046(2) 0.0118(18) 0.0048(17) 0.0051(16)
C64 0.032(2) 0.024(2) 0.033(2) 0.0042(17) 0.0074(17) 0.0037(17)
C65 0.0238(19) 0.028(2) 0.035(2) 0.0077(17) 0.0037(16) 0.0037(16)
C66 0.033(2) 0.033(2) 0.042(2) 0.0185(19) 0.0108(19) 0.0141(18)
C67 0.033(2) 0.031(2) 0.040(2) 0.0152(18) 0.0093(18) 0.0126(18)
C68 0.044(3) 0.048(3) 0.036(2) 0.010(2) 0.009(2) 0.015(2)
C69 0.051(3) 0.058(3) 0.051(3) 0.014(2) 0.022(2) 0.028(3)
C70 0.034(3) 0.068(4) 0.066(3) 0.037(3) 0.021(2) 0.020(2)
C71 0.030(2) 0.059(3) 0.060(3) 0.022(3) 0.006(2) 0.001(2)
C72 0.035(2) 0.039(2) 0.046(3) 0.015(2) 0.009(2) 0.005(2)
N6 0.092(10) 0.036(5) 0.055(5) 0.014(4) -0.012(7) 0.002(6)
C73 0.032(2) 0.047(3) 0.039(2) 0.004(2) 0.0002(19) 0.009(2)
C74 0.048(7) 0.030(3) 0.035(4) 0.010(2) 0.004(5) 0.014(5)
N7 0.106(5) 0.068(4) 0.058(3) 0.023(3) 0.026(3) 0.031(4)
C75 0.125(15) 0.097(12) 0.079(9) 0.011(8) -0.016(9) 0.047(11)
C76 0.083(9) 0.061(7) 0.041(6) 0.005(5) 0.005(6) 0.015(7)
O11 0.0405(18) 0.0377(18) 0.0399(18) 0.0088(14) 0.0113(14) 0.0110(15)
Cl1 0.0236(4) 0.0229(4) 0.0269(4) 0.0068(4) 0.0041(3) 0.0058(3)
O10A 0.036(7) 0.053(8) 0.042(7) 0.028(6) 0.007(5) 0.004(6)
O9A 0.035(8) 0.034(7) 0.039(7) 0.000(6) 0.012(6) 0.004(6)
C57A 0.032(8) 0.030(8) 0.027(7) 0.012(6) 0.003(6) -0.005(6)
C77 0.061(13) 0.043(11) 0.032(10) 0.016(8) 0.009(9) -0.006(10)
N78 0.07(2) 0.040(15) 0.07(2) 0.004(13) 0.007(16) 0.007(17)
C75A 0.076(12) 0.059(9) 0.082(10) 0.006(8) 0.001(8) 0.032(8)
C76A 0.069(9) 0.061(9) 0.044(7) 0.007(6) 0.012(7) 0.019(7)
C74A 0.048(7) 0.030(3) 0.035(4) 0.010(2) 0.004(5) 0.014(5)
N6A 0.092(10) 0.036(5) 0.055(5) 0.014(4) -0.012(7) 0.002(6)

_geom_special_details            
;
 All esds (except the esd in the dihedral angle between two l.s. planes)
 are estimated using the full covariance matrix.  The cell esds are taken
 into account individually in the estimation of esds in distances, angles
 and torsion angles; correlations between esds in cell parameters are only
 used when they are defined by crystal symmetry.  An approximate (isotropic)
 treatment of cell esds is used for estimating esds involving l.s. planes.
;
loop_
_geom_bond_atom_site_label_1
_geom_bond_atom_site_label_2
_geom_bond_distance
_geom_bond_site_symmetry_2
_geom_bond_publ_flag
O1 C30 1.374(5) . ?
O1 C33 1.428(6) . ?
O2 C34 1.431(6) . ?
O2 C35 1.422(6) . ?
O3 C36 1.420(5) . ?
O3 C37 1.426(5) . ?
O4 C38 1.436(5) . ?
O4 C39 1.374(5) . ?
O5 C44 1.360(5) . ?
O5 C45 1.447(5) . ?
O6 C46 1.411(6) . ?
O6 C47 1.434(5) . ?
O7 C48 1.433(5) . ?
O7 C49 1.422(5) . ?
O8 C50 1.428(5) . ?
O8 C51 1.368(5) . ?
O9 C57 1.209(7) . ?
O10 C57 1.335(7) . ?
O10 C58 1.441(14) . ?
N1 H1 0.8800 . ?
N1 C1 1.384(5) . ?
N1 C4 1.376(5) . ?
N2 H2 0.8800 . ?
N2 C6 1.378(5) . ?
N2 C9 1.377(5) . ?
N3 H3 0.8800 . ?
N3 C11 1.383(5) . ?
N3 C14 1.375(5) . ?
N4 H4 0.8800 . ?
N4 C16 1.374(5) . ?
N4 C19 1.384(5) . ?
C1 C2 1.369(6) . ?
C1 C20 1.524(5) . ?
C2 H2A 0.9500 . ?
C2 C3 1.427(6) . ?
C3 H3A 0.9500 . ?
C3 C4 1.361(6) . ?
C4 C5 1.520(6) . ?
C5 C6 1.517(6) . ?
C5 C21 1.538(5) . ?
C5 C27 1.546(6) . ?
C6 C7 1.371(6) . ?
C7 H7 0.9500 . ?
C7 C8 1.415(7) . ?
C8 H8 0.9500 . ?
C8 C9 1.375(6) . ?
C9 C10 1.509(6) . ?
C10 C11 1.522(5) . ?
C10 C22 1.548(5) . ?
C10 C23 1.534(6) . ?
C11 C12 1.369(6) . ?
C12 H12 0.9500 . ?
C12 C13 1.422(6) . ?
C13 H13 0.9500 . ?
C13 C14 1.373(5) . ?
C14 C15 1.520(5) . ?
C15 C16 1.524(5) . ?
C15 C24 1.538(5) . ?
C15 C54 1.533(5) . ?
C16 C17 1.362(6) . ?
C17 H17 0.9500 . ?
C17 C18 1.436(6) . ?
C18 H18 0.9500 . ?
C18 C19 1.366(6) . ?
C19 C20 1.511(6) . ?
C20 C25 1.538(6) . ?
C20 C26 1.533(6) . ?
C21 H21A 0.9800 . ?
C21 H21B 0.9800 . ?
C21 H21C 0.9800 . ?
C22 H22A 0.9800 . ?
C22 H22B 0.9800 . ?
C22 H22C 0.9800 . ?
C23 H23A 0.9800 . ?
C23 H23B 0.9800 . ?
C23 H23C 0.9800 . ?
C24 H24A 0.9800 . ?
C24 H24B 0.9800 . ?
C24 H24C 0.9800 . ?
C25 H25A 0.9800 . ?
C25 H25B 0.9800 . ?
C25 H25C 0.9800 . ?
C26 H26A 0.9800 . ?
C26 H26B 0.9800 . ?
C26 H26C 0.9800 . ?
C27 C28 1.402(6) . ?
C27 C32 1.387(6) . ?
C28 H28 0.9500 . ?
C28 C29 1.385(6) . ?
C29 H29 0.9500 . ?
C29 C30 1.383(6) . ?
C30 C31 1.388(6) . ?
C31 H31 0.9500 . ?
C31 C32 1.400(6) . ?
C32 H32 0.9500 . ?
C33 H33A 0.9900 . ?
C33 H33B 0.9900 . ?
C33 C34 1.487(7) . ?
C34 H34A 0.9900 . ?
C34 H34B 0.9900 . ?
C35 H35A 0.9900 . ?
C35 H35B 0.9900 . ?
C35 C36 1.517(6) . ?
C36 H36A 0.9900 . ?
C36 H36B 0.9900 . ?
C37 H37A 0.9900 . ?
C37 H37B 0.9900 . ?
C37 C38 1.495(6) . ?
C38 H38A 0.9900 . ?
C38 H38B 0.9900 . ?
C39 C40 1.390(6) . ?
C39 C44 1.415(6) . ?
C40 H40 0.9500 . ?
C40 C41 1.406(6) . ?
C41 H41 0.9500 . ?
C41 C42 1.381(6) . ?
C41 C57 1.495(7) . ?
C42 H42 0.9500 . ?
C42 C43 1.390(7) . ?
C42 C57A 1.474(19) . ?
C43 H43 0.9500 . ?
C43 C44 1.389(6) . ?
C45 H45A 0.9900 . ?
C45 H45B 0.9900 . ?
C45 C46 1.507(7) . ?
C46 H46A 0.9900 . ?
C46 H46B 0.9900 . ?
C47 H47A 0.9900 . ?
C47 H47B 0.9900 . ?
C47 C48 1.509(7) . ?
C48 H48A 0.9900 . ?
C48 H48B 0.9900 . ?
C49 H49A 0.9900 . ?
C49 H49B 0.9900 . ?
C49 C50 1.499(6) . ?
C50 H50A 0.9900 . ?
C50 H50B 0.9900 . ?
C51 C52 1.390(6) . ?
C51 C56 1.399(6) . ?
C52 H52 0.9500 . ?
C52 C53 1.381(6) . ?
C53 H53 0.9500 . ?
C53 C54 1.402(6) . ?
C54 C55 1.393(6) . ?
C55 H55 0.9500 . ?
C55 C56 1.377(6) . ?
C56 H56 0.9500 . ?
C58 H58A 0.9800 . ?
C58 H58B 0.9800 . ?
C58 H58C 0.9800 . ?
N5 H5A 0.9100 . ?
N5 H5B 0.9100 . ?
N5 C59 1.505(5) . ?
N5 C66 1.509(5) . ?
C59 H59A 0.9900 . ?
C59 H59B 0.9900 . ?
C59 C60 1.510(6) . ?
C60 C61 1.390(6) . ?
C60 C65 1.392(6) . ?
C61 H61 0.9500 . ?
C61 C62 1.385(7) . ?
C62 H62 0.9500 . ?
C62 C63 1.385(7) . ?
C63 H63 0.9500 . ?
C63 C64 1.391(6) . ?
C64 H64 0.9500 . ?
C64 C65 1.385(6) . ?
C65 H65 0.9500 . ?
C66 H66A 0.9900 . ?
C66 H66B 0.9900 . ?
C66 C67 1.508(6) . ?
C67 C68 1.394(7) . ?
C67 C72 1.387(7) . ?
C68 H68 0.9500 . ?
C68 C69 1.390(7) . ?
C69 H69 0.9500 . ?
C69 C70 1.388(8) . ?
C70 H70 0.9500 . ?
C70 C71 1.366(8) . ?
C71 H71 0.9500 . ?
C71 C72 1.398(7) . ?
C72 H72 0.9500 . ?
N6 C74 1.128(15) . ?
C73 H73A 0.9800 . ?
C73 H73B 0.9800 . ?
C73 H73C 0.9800 . ?
C73 H73D 0.9800 . ?
C73 H73E 0.9800 . ?
C73 H73F 0.9800 . ?
C73 C74 1.444(14) . ?
C73 C74A 1.469(11) . ?
N7 C76 1.203(16) . ?
N7 C76A 1.105(17) . ?
C75 H75A 0.9800 . ?
C75 H75B 0.9800 . ?
C75 H75C 0.9800 . ?
C75 C76 1.455(18) . ?
O11 H11A 0.8689 . ?
O11 H11B 0.8700 . ?
O10A C57A 1.33(2) . ?
O10A C77 1.43(2) . ?
O9A C57A 1.21(3) . ?
C77 H77A 0.9800 . ?
C77 H77B 0.9800 . ?
C77 H77C 0.9800 . ?
C79 C80 1.456(18) . ?
C79 N78 1.140(19) . ?
C80 H80A 0.9800 . ?
C80 H80B 0.9800 . ?
C80 H80C 0.9800 . ?
C75A H75D 0.9800 . ?
C75A H75E 0.9800 . ?
C75A H75F 0.9800 . ?
C75A C76A 1.463(19) . ?
C74A N6A 1.135(11) . ?

loop_
_geom_angle_atom_site_label_1
_geom_angle_atom_site_label_2
_geom_angle_atom_site_label_3
_geom_angle
_geom_angle_site_symmetry_1
_geom_angle_site_symmetry_3
_geom_angle_publ_flag
C30 O1 C33 117.7(4) . . ?
C35 O2 C34 113.9(4) . . ?
C36 O3 C37 112.0(3) . . ?
C39 O4 C38 116.7(3) . . ?
C44 O5 C45 115.7(4) . . ?
C46 O6 C47 110.3(3) . . ?
C49 O7 C48 113.4(3) . . ?
C51 O8 C50 116.6(3) . . ?
C57 O10 C58 114.6(9) . . ?
C1 N1 H1 125.1 . . ?
C4 N1 H1 125.1 . . ?
C4 N1 C1 109.8(3) . . ?
C6 N2 H2 124.8 . . ?
C9 N2 H2 124.8 . . ?
C9 N2 C6 110.4(3) . . ?
C11 N3 H3 124.8 . . ?
C14 N3 H3 124.8 . . ?
C14 N3 C11 110.4(3) . . ?
C16 N4 H4 125.0 . . ?
C16 N4 C19 110.1(3) . . ?
C19 N4 H4 125.0 . . ?
N1 C1 C20 121.2(3) . . ?
C2 C1 N1 107.4(4) . . ?
C2 C1 C20 131.4(4) . . ?
C1 C2 H2A 126.4 . . ?
C1 C2 C3 107.1(4) . . ?
C3 C2 H2A 126.4 . . ?
C2 C3 H3A 125.8 . . ?
C4 C3 C2 108.3(4) . . ?
C4 C3 H3A 125.8 . . ?
N1 C4 C5 121.5(4) . . ?
C3 C4 N1 107.3(4) . . ?
C3 C4 C5 131.1(4) . . ?
C4 C5 C21 108.4(3) . . ?
C4 C5 C27 110.9(3) . . ?
C6 C5 C4 110.5(3) . . ?
C6 C5 C21 108.7(3) . . ?
C6 C5 C27 111.3(3) . . ?
C21 C5 C27 106.8(3) . . ?
N2 C6 C5 122.3(4) . . ?
C7 C6 N2 107.1(4) . . ?
C7 C6 C5 130.6(4) . . ?
C6 C7 H7 126.2 . . ?
C6 C7 C8 107.6(4) . . ?
C8 C7 H7 126.2 . . ?
C7 C8 H8 125.9 . . ?
C9 C8 C7 108.3(4) . . ?
C9 C8 H8 125.9 . . ?
N2 C9 C10 121.6(4) . . ?
C8 C9 N2 106.5(4) . . ?
C8 C9 C10 131.8(4) . . ?
C9 C10 C11 111.5(3) . . ?
C9 C10 C22 108.7(3) . . ?
C9 C10 C23 110.0(3) . . ?
C11 C10 C22 108.0(3) . . ?
C11 C10 C23 110.3(3) . . ?
C23 C10 C22 108.3(4) . . ?
N3 C11 C10 121.7(3) . . ?
C12 C11 N3 106.9(3) . . ?
C12 C11 C10 131.4(4) . . ?
C11 C12 H12 126.0 . . ?
C11 C12 C13 108.0(3) . . ?
C13 C12 H12 126.0 . . ?
C12 C13 H13 126.1 . . ?
C14 C13 C12 107.8(4) . . ?
C14 C13 H13 126.1 . . ?
N3 C14 C15 122.6(3) . . ?
C13 C14 N3 107.0(3) . . ?
C13 C14 C15 130.3(4) . . ?
C14 C15 C16 109.7(3) . . ?
C14 C15 C24 108.7(3) . . ?
C14 C15 C54 112.1(3) . . ?
C16 C15 C24 108.4(3) . . ?
C16 C15 C54 109.8(3) . . ?
C54 C15 C24 108.0(3) . . ?
N4 C16 C15 121.5(3) . . ?
C17 C16 N4 107.5(4) . . ?
C17 C16 C15 130.9(4) . . ?
C16 C17 H17 126.2 . . ?
C16 C17 C18 107.7(4) . . ?
C18 C17 H17 126.2 . . ?
C17 C18 H18 126.2 . . ?
C19 C18 C17 107.5(4) . . ?
C19 C18 H18 126.2 . . ?
N4 C19 C20 121.9(3) . . ?
C18 C19 N4 107.2(4) . . ?
C18 C19 C20 130.9(4) . . ?
C1 C20 C25 108.1(3) . . ?
C1 C20 C26 109.8(3) . . ?
C19 C20 C1 111.1(3) . . ?
C19 C20 C25 109.0(3) . . ?
C19 C20 C26 110.4(3) . . ?
C26 C20 C25 108.4(4) . . ?
C5 C21 H21A 109.5 . . ?
C5 C21 H21B 109.5 . . ?
C5 C21 H21C 109.5 . . ?
H21A C21 H21B 109.5 . . ?
H21A C21 H21C 109.5 . . ?
H21B C21 H21C 109.5 . . ?
C10 C22 H22A 109.5 . . ?
C10 C22 H22B 109.5 . . ?
C10 C22 H22C 109.5 . . ?
H22A C22 H22B 109.5 . . ?
H22A C22 H22C 109.5 . . ?
H22B C22 H22C 109.5 . . ?
C10 C23 H23A 109.5 . . ?
C10 C23 H23B 109.5 . . ?
C10 C23 H23C 109.5 . . ?
H23A C23 H23B 109.5 . . ?
H23A C23 H23C 109.5 . . ?
H23B C23 H23C 109.5 . . ?
C15 C24 H24A 109.5 . . ?
C15 C24 H24B 109.5 . . ?
C15 C24 H24C 109.5 . . ?
H24A C24 H24B 109.5 . . ?
H24A C24 H24C 109.5 . . ?
H24B C24 H24C 109.5 . . ?
C20 C25 H25A 109.5 . . ?
C20 C25 H25B 109.5 . . ?
C20 C25 H25C 109.5 . . ?
H25A C25 H25B 109.5 . . ?
H25A C25 H25C 109.5 . . ?
H25B C25 H25C 109.5 . . ?
C20 C26 H26A 109.5 . . ?
C20 C26 H26B 109.5 . . ?
C20 C26 H26C 109.5 . . ?
H26A C26 H26B 109.5 . . ?
H26A C26 H26C 109.5 . . ?
H26B C26 H26C 109.5 . . ?
C28 C27 C5 121.0(4) . . ?
C32 C27 C5 121.5(4) . . ?
C32 C27 C28 117.3(4) . . ?
C27 C28 H28 119.2 . . ?
C29 C28 C27 121.6(4) . . ?
C29 C28 H28 119.2 . . ?
C28 C29 H29 120.0 . . ?
C30 C29 C28 119.9(4) . . ?
C30 C29 H29 120.0 . . ?
O1 C30 C29 115.7(4) . . ?
O1 C30 C31 124.3(4) . . ?
C29 C30 C31 120.0(4) . . ?
C30 C31 H31 120.3 . . ?
C30 C31 C32 119.4(4) . . ?
C32 C31 H31 120.3 . . ?
C27 C32 C31 121.7(4) . . ?
C27 C32 H32 119.1 . . ?
C31 C32 H32 119.1 . . ?
O1 C33 H33A 110.1 . . ?
O1 C33 H33B 110.1 . . ?
O1 C33 C34 108.0(4) . . ?
H33A C33 H33B 108.4 . . ?
C34 C33 H33A 110.1 . . ?
C34 C33 H33B 110.1 . . ?
O2 C34 C33 108.7(4) . . ?
O2 C34 H34A 109.9 . . ?
O2 C34 H34B 109.9 . . ?
C33 C34 H34A 109.9 . . ?
C33 C34 H34B 109.9 . . ?
H34A C34 H34B 108.3 . . ?
O2 C35 H35A 108.8 . . ?
O2 C35 H35B 108.8 . . ?
O2 C35 C36 113.7(4) . . ?
H35A C35 H35B 107.7 . . ?
C36 C35 H35A 108.8 . . ?
C36 C35 H35B 108.8 . . ?
O3 C36 C35 108.4(4) . . ?
O3 C36 H36A 110.0 . . ?
O3 C36 H36B 110.0 . . ?
C35 C36 H36A 110.0 . . ?
C35 C36 H36B 110.0 . . ?
H36A C36 H36B 108.4 . . ?
O3 C37 H37A 110.0 . . ?
O3 C37 H37B 110.0 . . ?
O3 C37 C38 108.5(3) . . ?
H37A C37 H37B 108.4 . . ?
C38 C37 H37A 110.0 . . ?
C38 C37 H37B 110.0 . . ?
O4 C38 C37 108.3(4) . . ?
O4 C38 H38A 110.0 . . ?
O4 C38 H38B 110.0 . . ?
C37 C38 H38A 110.0 . . ?
C37 C38 H38B 110.0 . . ?
H38A C38 H38B 108.4 . . ?
O4 C39 C40 124.7(4) . . ?
O4 C39 C44 115.0(4) . . ?
C40 C39 C44 120.3(4) . . ?
C39 C40 H40 120.5 . . ?
C39 C40 C41 119.1(4) . . ?
C41 C40 H40 120.5 . . ?
C40 C41 H41 119.9 . . ?
C40 C41 C57 121.0(4) . . ?
C42 C41 C40 120.2(4) . . ?
C42 C41 H41 119.9 . . ?
C42 C41 C57 118.8(4) . . ?
C41 C42 H42 119.6 . . ?
C41 C42 C43 120.9(4) . . ?
C41 C42 C57A 121.0(9) . . ?
C43 C42 H42 119.6 . . ?
C43 C42 C57A 117.7(9) . . ?
C42 C43 H43 120.1 . . ?
C44 C43 C42 119.8(4) . . ?
C44 C43 H43 120.1 . . ?
O5 C44 C39 115.6(4) . . ?
O5 C44 C43 124.8(4) . . ?
C43 C44 C39 119.6(4) . . ?
O5 C45 H45A 110.3 . . ?
O5 C45 H45B 110.3 . . ?
O5 C45 C46 107.1(4) . . ?
H45A C45 H45B 108.6 . . ?
C46 C45 H45A 110.3 . . ?
C46 C45 H45B 110.3 . . ?
O6 C46 C45 109.6(4) . . ?
O6 C46 H46A 109.8 . . ?
O6 C46 H46B 109.8 . . ?
C45 C46 H46A 109.8 . . ?
C45 C46 H46B 109.8 . . ?
H46A C46 H46B 108.2 . . ?
O6 C47 H47A 109.9 . . ?
O6 C47 H47B 109.9 . . ?
O6 C47 C48 108.8(4) . . ?
H47A C47 H47B 108.3 . . ?
C48 C47 H47A 109.9 . . ?
C48 C47 H47B 109.9 . . ?
O7 C48 C47 113.9(4) . . ?
O7 C48 H48A 108.8 . . ?
O7 C48 H48B 108.8 . . ?
C47 C48 H48A 108.8 . . ?
C47 C48 H48B 108.8 . . ?
H48A C48 H48B 107.7 . . ?
O7 C49 H49A 110.1 . . ?
O7 C49 H49B 110.1 . . ?
O7 C49 C50 107.8(3) . . ?
H49A C49 H49B 108.5 . . ?
C50 C49 H49A 110.1 . . ?
C50 C49 H49B 110.1 . . ?
O8 C50 C49 108.4(3) . . ?
O8 C50 H50A 110.0 . . ?
O8 C50 H50B 110.0 . . ?
C49 C50 H50A 110.0 . . ?
C49 C50 H50B 110.0 . . ?
H50A C50 H50B 108.4 . . ?
O8 C51 C52 117.3(4) . . ?
O8 C51 C56 123.8(4) . . ?
C52 C51 C56 118.8(4) . . ?
C51 C52 H52 119.9 . . ?
C53 C52 C51 120.3(4) . . ?
C53 C52 H52 119.9 . . ?
C52 C53 H53 119.2 . . ?
C52 C53 C54 121.7(4) . . ?
C54 C53 H53 119.2 . . ?
C53 C54 C15 124.1(4) . . ?
C55 C54 C15 119.1(4) . . ?
C55 C54 C53 116.8(4) . . ?
C54 C55 H55 118.9 . . ?
C56 C55 C54 122.3(4) . . ?
C56 C55 H55 118.9 . . ?
C51 C56 H56 120.1 . . ?
C55 C56 C51 119.9(4) . . ?
C55 C56 H56 120.1 . . ?
O9 C57 O10 123.9(6) . . ?
O9 C57 C41 122.9(5) . . ?
O10 C57 C41 113.2(5) . . ?
O10 C58 H58A 109.5 . . ?
O10 C58 H58B 109.5 . . ?
O10 C58 H58C 109.5 . . ?
H58A C58 H58B 109.5 . . ?
H58A C58 H58C 109.5 . . ?
H58B C58 H58C 109.5 . . ?
H5A N5 H5B 107.7 . . ?
C59 N5 H5A 108.8 . . ?
C59 N5 H5B 108.8 . . ?
C59 N5 C66 113.8(4) . . ?
C66 N5 H5A 108.8 . . ?
C66 N5 H5B 108.8 . . ?
N5 C59 H59A 109.1 . . ?
N5 C59 H59B 109.1 . . ?
N5 C59 C60 112.7(3) . . ?
H59A C59 H59B 107.8 . . ?
C60 C59 H59A 109.1 . . ?
C60 C59 H59B 109.1 . . ?
C61 C60 C59 119.6(4) . . ?
C61 C60 C65 119.8(4) . . ?
C65 C60 C59 120.5(4) . . ?
C60 C61 H61 120.1 . . ?
C62 C61 C60 119.8(4) . . ?
C62 C61 H61 120.1 . . ?
C61 C62 H62 119.8 . . ?
C61 C62 C63 120.5(4) . . ?
C63 C62 H62 119.8 . . ?
C62 C63 H63 120.0 . . ?
C62 C63 C64 119.9(4) . . ?
C64 C63 H63 120.0 . . ?
C63 C64 H64 120.1 . . ?
C65 C64 C63 119.7(4) . . ?
C65 C64 H64 120.1 . . ?
C60 C65 H65 119.8 . . ?
C64 C65 C60 120.3(4) . . ?
C64 C65 H65 119.8 . . ?
N5 C66 H66A 109.7 . . ?
N5 C66 H66B 109.7 . . ?
H66A C66 H66B 108.2 . . ?
C67 C66 N5 109.7(3) . . ?
C67 C66 H66A 109.7 . . ?
C67 C66 H66B 109.7 . . ?
C68 C67 C66 120.2(4) . . ?
C72 C67 C66 120.8(4) . . ?
C72 C67 C68 119.0(4) . . ?
C67 C68 H68 119.9 . . ?
C69 C68 C67 120.3(5) . . ?
C69 C68 H68 119.9 . . ?
C68 C69 H69 120.1 . . ?
C70 C69 C68 119.8(5) . . ?
C70 C69 H69 120.1 . . ?
C69 C70 H70 119.7 . . ?
C71 C70 C69 120.6(5) . . ?
C71 C70 H70 119.7 . . ?
C70 C71 H71 120.2 . . ?
C70 C71 C72 119.7(5) . . ?
C72 C71 H71 120.2 . . ?
C67 C72 C71 120.7(5) . . ?
C67 C72 H72 119.7 . . ?
C71 C72 H72 119.7 . . ?
H73A C73 H73B 109.5 . . ?
H73A C73 H73C 109.5 . . ?
H73B C73 H73C 109.5 . . ?
H73D C73 H73E 109.5 . . ?
H73D C73 H73F 109.5 . . ?
H73E C73 H73F 109.5 . . ?
C74 C73 H73A 109.5 . . ?
C74 C73 H73B 109.5 . . ?
C74 C73 H73C 109.5 . . ?
C74A C73 H73D 109.5 . . ?
C74A C73 H73E 109.5 . . ?
C74A C73 H73F 109.5 . . ?
N6 C74 C73 177(4) . . ?
H75A C75 H75B 109.5 . . ?
H75A C75 H75C 109.5 . . ?
H75B C75 H75C 109.5 . . ?
C76 C75 H75A 109.5 . . ?
C76 C75 H75B 109.5 . . ?
C76 C75 H75C 109.5 . . ?
N7 C76 C75 176.5(17) . . ?
H11A O11 H11B 104.5 . . ?
C57A O10A C77 117.9(17) . . ?
O10A C57A C42 113.3(16) . . ?
O9A C57A C42 122.0(17) . . ?
O9A C57A O10A 124.6(18) . . ?
O10A C77 H77A 109.5 . . ?
O10A C77 H77B 109.5 . . ?
O10A C77 H77C 109.5 . . ?
H77A C77 H77B 109.5 . . ?
H77A C77 H77C 109.5 . . ?
H77B C77 H77C 109.5 . . ?
N78 C79 C80 175(5) . . ?
C79 C80 H80A 109.5 . . ?
C79 C80 H80B 109.5 . . ?
C79 C80 H80C 109.5 . . ?
H80A C80 H80B 109.5 . . ?
H80A C80 H80C 109.5 . . ?
H80B C80 H80C 109.5 . . ?
H75D C75A H75E 109.5 . . ?
H75D C75A H75F 109.5 . . ?
H75E C75A H75F 109.5 . . ?
C76A C75A H75D 109.5 . . ?
C76A C75A H75E 109.5 . . ?
C76A C75A H75F 109.5 . . ?
N7 C76A C75A 172(2) . . ?
N6A C74A C73 178(3) . . ?

loop_
_geom_hbond_atom_site_label_D
_geom_hbond_atom_site_label_H
_geom_hbond_atom_site_label_A
_geom_hbond_distance_DH
_geom_hbond_distance_HA
_geom_hbond_distance_DA
_geom_hbond_angle_DHA
_geom_hbond_site_symmetry_A
_geom_hbond_publ_flag
N1 H1 Cl1 0.88 2.40 3.275(3) 174.6 . yes
N2 H2 Cl1 0.88 2.43 3.307(3) 172.3 . yes
N3 H3 Cl1 0.88 2.43 3.303(3) 175.1 . yes
N4 H4 Cl1 0.88 2.41 3.276(3) 168.1 . yes
N5 H5A O7 0.91 1.97 2.815(5) 154.3 . yes
N5 H5B O11 0.91 1.91 2.797(5) 163.2 . yes
O11 H11A O6 0.87 2.23 2.943(5) 139.4 . yes
O11 H11B O3 0.87 2.01 2.861(5) 167.5 . yes

loop_
_geom_torsion_atom_site_label_1
_geom_torsion_atom_site_label_2
_geom_torsion_atom_site_label_3
_geom_torsion_atom_site_label_4
_geom_torsion
_geom_torsion_site_symmetry_1
_geom_torsion_site_symmetry_2
_geom_torsion_site_symmetry_3
_geom_torsion_site_symmetry_4
_geom_torsion_publ_flag
O1 C30 C31 C32 179.5(4) . . . . ?
O1 C33 C34 O2 -68.2(5) . . . . ?
O2 C35 C36 O3 51.3(5) . . . . ?
O3 C37 C38 O4 64.7(4) . . . . ?
O4 C39 C40 C41 -176.7(4) . . . . ?
O4 C39 C44 O5 -2.6(5) . . . . ?
O4 C39 C44 C43 176.0(4) . . . . ?
O5 C45 C46 O6 -64.4(5) . . . . ?
O6 C47 C48 O7 -59.3(5) . . . . ?
O7 C49 C50 O8 -71.1(4) . . . . ?
O8 C51 C52 C53 176.0(4) . . . . ?
O8 C51 C56 C55 -176.0(4) . . . . ?
N1 C1 C2 C3 -0.1(5) . . . . ?
N1 C1 C20 C19 73.1(5) . . . . ?
N1 C1 C20 C25 -167.4(4) . . . . ?
N1 C1 C20 C26 -49.3(5) . . . . ?
N1 C4 C5 C6 -75.5(5) . . . . ?
N1 C4 C5 C21 165.4(4) . . . . ?
N1 C4 C5 C27 48.4(5) . . . . ?
N2 C6 C7 C8 0.4(5) . . . . ?
N2 C9 C10 C11 -74.2(5) . . . . ?
N2 C9 C10 C22 166.9(4) . . . . ?
N2 C9 C10 C23 48.6(5) . . . . ?
N3 C11 C12 C13 0.7(5) . . . . ?
N3 C14 C15 C16 -73.3(5) . . . . ?
N3 C14 C15 C24 168.3(4) . . . . ?
N3 C14 C15 C54 49.0(5) . . . . ?
N4 C16 C17 C18 -0.3(4) . . . . ?
N4 C19 C20 C1 -77.5(5) . . . . ?
N4 C19 C20 C25 163.6(4) . . . . ?
N4 C19 C20 C26 44.6(5) . . . . ?
C1 N1 C4 C3 1.5(5) . . . . ?
C1 N1 C4 C5 179.7(4) . . . . ?
C1 C2 C3 C4 1.1(6) . . . . ?
C2 C1 C20 C19 -108.2(5) . . . . ?
C2 C1 C20 C25 11.3(6) . . . . ?
C2 C1 C20 C26 129.4(5) . . . . ?
C2 C3 C4 N1 -1.6(5) . . . . ?
C2 C3 C4 C5 -179.5(4) . . . . ?
C3 C4 C5 C6 102.2(5) . . . . ?
C3 C4 C5 C21 -16.9(7) . . . . ?
C3 C4 C5 C27 -133.9(5) . . . . ?
C4 N1 C1 C2 -0.8(5) . . . . ?
C4 N1 C1 C20 178.2(3) . . . . ?
C4 C5 C6 N2 77.0(5) . . . . ?
C4 C5 C6 C7 -103.0(5) . . . . ?
C4 C5 C27 C28 30.3(5) . . . . ?
C4 C5 C27 C32 -154.1(4) . . . . ?
C5 C6 C7 C8 -179.5(4) . . . . ?
C5 C27 C28 C29 177.1(4) . . . . ?
C5 C27 C32 C31 -176.1(4) . . . . ?
C6 N2 C9 C8 0.6(5) . . . . ?
C6 N2 C9 C10 -176.9(4) . . . . ?
C6 C5 C27 C28 153.8(4) . . . . ?
C6 C5 C27 C32 -30.7(5) . . . . ?
C6 C7 C8 C9 0.0(5) . . . . ?
C7 C8 C9 N2 -0.4(5) . . . . ?
C7 C8 C9 C10 176.8(4) . . . . ?
C8 C9 C10 C11 109.0(5) . . . . ?
C8 C9 C10 C22 -9.9(6) . . . . ?
C8 C9 C10 C23 -128.3(5) . . . . ?
C9 N2 C6 C5 179.3(3) . . . . ?
C9 N2 C6 C7 -0.7(5) . . . . ?
C9 C10 C11 N3 72.8(5) . . . . ?
C9 C10 C11 C12 -110.1(5) . . . . ?
C10 C11 C12 C13 -176.7(4) . . . . ?
C11 N3 C14 C13 1.6(5) . . . . ?
C11 N3 C14 C15 178.4(4) . . . . ?
C11 C12 C13 C14 0.2(5) . . . . ?
C12 C13 C14 N3 -1.1(5) . . . . ?
C12 C13 C14 C15 -177.6(4) . . . . ?
C13 C14 C15 C16 102.7(5) . . . . ?
C13 C14 C15 C24 -15.7(6) . . . . ?
C13 C14 C15 C54 -135.0(4) . . . . ?
C14 N3 C11 C10 176.3(4) . . . . ?
C14 N3 C11 C12 -1.5(5) . . . . ?
C14 C15 C16 N4 79.9(4) . . . . ?
C14 C15 C16 C17 -101.0(5) . . . . ?
C14 C15 C54 C53 19.7(5) . . . . ?
C14 C15 C54 C55 -162.7(4) . . . . ?
C15 C16 C17 C18 -179.5(4) . . . . ?
C15 C54 C55 C56 178.0(4) . . . . ?
C16 N4 C19 C18 0.7(4) . . . . ?
C16 N4 C19 C20 -177.9(3) . . . . ?
C16 C15 C54 C53 142.0(4) . . . . ?
C16 C15 C54 C55 -40.4(5) . . . . ?
C16 C17 C18 C19 0.7(5) . . . . ?
C17 C18 C19 N4 -0.8(4) . . . . ?
C17 C18 C19 C20 177.5(4) . . . . ?
C18 C19 C20 C1 104.4(5) . . . . ?
C18 C19 C20 C25 -14.6(6) . . . . ?
C18 C19 C20 C26 -133.5(4) . . . . ?
C19 N4 C16 C15 179.1(3) . . . . ?
C19 N4 C16 C17 -0.2(4) . . . . ?
C20 C1 C2 C3 -179.0(4) . . . . ?
C21 C5 C6 N2 -164.0(4) . . . . ?
C21 C5 C6 C7 15.9(6) . . . . ?
C21 C5 C27 C28 -87.6(5) . . . . ?
C21 C5 C27 C32 87.9(5) . . . . ?
C22 C10 C11 N3 -167.9(4) . . . . ?
C22 C10 C11 C12 9.2(6) . . . . ?
C23 C10 C11 N3 -49.8(5) . . . . ?
C23 C10 C11 C12 127.3(5) . . . . ?
C24 C15 C16 N4 -161.5(3) . . . . ?
C24 C15 C16 C17 17.7(6) . . . . ?
C24 C15 C54 C53 -100.0(4) . . . . ?
C24 C15 C54 C55 77.6(5) . . . . ?
C27 C5 C6 N2 -46.6(5) . . . . ?
C27 C5 C6 C7 133.3(5) . . . . ?
C27 C28 C29 C30 -1.9(7) . . . . ?
C28 C27 C32 C31 -0.4(6) . . . . ?
C28 C29 C30 O1 -178.6(4) . . . . ?
C28 C29 C30 C31 1.4(6) . . . . ?
C29 C30 C31 C32 -0.5(6) . . . . ?
C30 O1 C33 C34 -176.6(4) . . . . ?
C30 C31 C32 C27 0.0(6) . . . . ?
C32 C27 C28 C29 1.4(6) . . . . ?
C33 O1 C30 C29 176.2(4) . . . . ?
C33 O1 C30 C31 -3.8(6) . . . . ?
C34 O2 C35 C36 65.1(5) . . . . ?
C35 O2 C34 C33 179.7(4) . . . . ?
C36 O3 C37 C38 161.2(4) . . . . ?
C37 O3 C36 C35 -177.2(4) . . . . ?
C38 O4 C39 C40 1.8(6) . . . . ?
C38 O4 C39 C44 -178.2(4) . . . . ?
C39 O4 C38 C37 167.7(3) . . . . ?
C39 C40 C41 C42 -0.3(6) . . . . ?
C39 C40 C41 C57 179.6(4) . . . . ?
C40 C39 C44 O5 177.4(4) . . . . ?
C40 C39 C44 C43 -4.0(6) . . . . ?
C40 C41 C42 C43 -2.1(6) . . . . ?
C40 C41 C42 C57A 169.6(9) . . . . ?
C40 C41 C57 O9 178.3(5) . . . . ?
C40 C41 C57 O10 -2.2(6) . . . . ?
C41 C42 C43 C44 1.4(6) . . . . ?
C41 C42 C57A O10A -168.2(11) . . . . ?
C41 C42 C57A O9A 10(2) . . . . ?
C42 C41 C57 O9 -1.8(7) . . . . ?
C42 C41 C57 O10 177.7(4) . . . . ?
C42 C43 C44 O5 -179.9(4) . . . . ?
C42 C43 C44 C39 1.7(6) . . . . ?
C43 C42 C57A O10A 3.7(18) . . . . ?
C43 C42 C57A O9A -178.2(14) . . . . ?
C44 O5 C45 C46 -176.4(4) . . . . ?
C44 C39 C40 C41 3.3(6) . . . . ?
C45 O5 C44 C39 -176.1(4) . . . . ?
C45 O5 C44 C43 5.3(6) . . . . ?
C46 O6 C47 C48 -174.3(4) . . . . ?
C47 O6 C46 C45 -169.2(4) . . . . ?
C48 O7 C49 C50 -160.5(3) . . . . ?
C49 O7 C48 C47 -64.4(5) . . . . ?
C50 O8 C51 C52 -179.5(4) . . . . ?
C50 O8 C51 C56 1.1(6) . . . . ?
C51 O8 C50 C49 -176.8(3) . . . . ?
C51 C52 C53 C54 0.1(6) . . . . ?
C52 C51 C56 C55 4.7(7) . . . . ?
C52 C53 C54 C15 -178.1(4) . . . . ?
C52 C53 C54 C55 4.2(6) . . . . ?
C53 C54 C55 C56 -4.2(6) . . . . ?
C54 C15 C16 N4 -43.8(5) . . . . ?
C54 C15 C16 C17 135.4(4) . . . . ?
C54 C55 C56 C51 -0.2(7) . . . . ?
C56 C51 C52 C53 -4.7(6) . . . . ?
C57 C41 C42 C43 178.0(4) . . . . ?
C58 O10 C57 O9 2.7(10) . . . . ?
C58 O10 C57 C41 -176.8(8) . . . . ?
N5 C59 C60 C61 106.4(5) . . . . ?
N5 C59 C60 C65 -77.6(5) . . . . ?
N5 C66 C67 C68 105.0(5) . . . . ?
N5 C66 C67 C72 -71.9(5) . . . . ?
C59 N5 C66 C67 -133.2(4) . . . . ?
C59 C60 C61 C62 176.2(4) . . . . ?
C59 C60 C65 C64 -176.8(4) . . . . ?
C60 C61 C62 C63 0.4(7) . . . . ?
C61 C60 C65 C64 -0.9(6) . . . . ?
C61 C62 C63 C64 -0.3(7) . . . . ?
C62 C63 C64 C65 -0.4(7) . . . . ?
C63 C64 C65 C60 0.9(6) . . . . ?
C65 C60 C61 C62 0.2(7) . . . . ?
C66 N5 C59 C60 -71.0(5) . . . . ?
C66 C67 C68 C69 -177.3(5) . . . . ?
C66 C67 C72 C71 176.0(5) . . . . ?
C67 C68 C69 C70 1.1(8) . . . . ?
C68 C67 C72 C71 -1.0(7) . . . . ?
C68 C69 C70 C71 -0.5(9) . . . . ?
C69 C70 C71 C72 -0.8(8) . . . . ?
C70 C71 C72 C67 1.6(8) . . . . ?
C72 C67 C68 C69 -0.3(7) . . . . ?
C57A C42 C43 C44 -170.6(9) . . . . ?
C77 O10A C57A C42 -178.0(14) . . . . ?
C77 O10A C57A O9A 4(3) . . . . ?

_shelx_res_file                  
;
TITL Ibox-xtal4 in P-1
    1-3calix-dibnzylhcl.res
    created by SHELXL-2018/3 at 16:28:38 on 21-Jun-2021
rem twin -1 0 0 0 -1 0 0.5 0.65 1
rem BASF 0.01719
CELL 1.54184 12.722547 15.84522 18.718614 104.8052 97.9236 96.6638
ZERR 2 0.000801 0.000962 0.001272 0.0056 0.0054 0.0051
LATT 1
SFAC C H Cl N O
UNIT 152.92 185.38 2 14.46 22
ISOR 0.01 0.02
DFIX 1.15 0.03 C76A N7
DFIX 2.6 C80 N78
DFIX 1.15 N78 C79
DFIX 1.15 0.03 C76 N7
DFIX 1.45 0.03 C76 C75
DFIX 1.45 C79 C80
DFIX 1.45 0.03 C75A C76A
SADI 0.04 N6 C73 N6A C73
SADI N6 C74 N6A C74A
SADI C73 C74 C73 C74A
EADP N6A N6
EADP C74A C74

L.S. 10
PLAN  12
TEMP -173
HTAB N1 Cl1
HTAB N2 Cl1
HTAB N3 Cl1
HTAB N4 Cl1
HTAB N5 O7
HTAB N5 O11
HTAB O11 O3
HTAB O11 O6
CONF
BOND $H
MORE -1
fmap 2
acta
MERG 0
OMIT 12 -7 5
OMIT -8 9 11
OMIT -10 11 5
OMIT 2 -16 0
OMIT 6 4 13
OMIT -7 -3 18
OMIT 2 -10 14
OMIT -10 -10 4
OMIT 13 0 -7
OMIT 12 -5 -9
OMIT -5 15 3
OMIT -1 9 13
OMIT 8 12 -7
OMIT -7 14 -9
OMIT -5 -5 -13
OMIT 11 5 -12
OMIT 1 9 9
OMIT -9 -4 -9
OMIT 4 10 -18
OMIT -9 12 -8
OMIT 0 15 3
OMIT -10 8 2
OMIT -2 16 2
OMIT -1 14 -1
OMIT -7 4 -5
OMIT -1 2 11
OMIT 8 11 -13
OMIT -10 11 -7
OMIT -7 14 3
OMIT 12 3 -10
OMIT -1 -8 19
OMIT -12 7 -6
OMIT -4 16 1
OMIT 1 0 13
OMIT 8 -13 -4
OMIT 0 12 -19
REM <olex2.extras>
REM <HklSrc "%.\\1-3calix-dibnzylHCl-twin1-hklf5.hkl">
REM </olex2.extras>

WGHT    0.112300
BASF   0.51248
FVAR       4.48970   0.77076   0.55642   0.40705
O1    5    0.839105    1.026728    0.547841    11.00000    0.04604    0.02975 =
         0.02613    0.00437    0.00270    0.00468
O2    5    0.909654    1.057308    0.703808    11.00000    0.04291    0.03401 =
         0.02681    0.00535    0.00500    0.01041
O3    5    0.852095    1.084950    0.845179    11.00000    0.03201    0.02829 =
         0.03505    0.00436    0.01456    0.00235
O4    5    0.710018    0.983341    0.904205    11.00000    0.02995    0.02571 =
         0.04243    0.01181    0.01148    0.00464
O5    5    0.749088    0.833693    0.923916    11.00000    0.03590    0.02629 =
         0.04188    0.01022    0.00917    0.01052
O6    5    0.918266    0.756489    0.866244    11.00000    0.03617    0.05007 =
         0.03321    0.01317    0.00629    0.02320
O7    5    0.990110    0.703531    0.724801    11.00000    0.02934    0.03249 =
         0.03051    0.00841    0.00161    0.01106
O8    5    0.841663    0.566023    0.616289    11.00000    0.02113    0.03838 =
         0.02864    0.00668    0.00451    0.01022
PART 1
O9    5    0.252171    0.855184    0.926422    21.00000    0.03232    0.03859 =
         0.04292    0.01667    0.00682   -0.00305
O10   5    0.312599    0.983677    0.904807    21.00000    0.03373    0.03076 =
         0.03792    0.01359    0.00937    0.00439
PART 0
N1    4    0.752640    0.714668    0.245179    11.00000    0.02678    0.02295 =
         0.02814    0.00970    0.00672    0.00753
AFIX  43
H1    2    0.744612    0.708766    0.289689    11.00000   -1.20000
AFIX   0
N2    4    0.506771    0.727193    0.292053    11.00000    0.02642    0.02353 =
         0.02788    0.00906    0.00206    0.00841
AFIX  43
H2    2    0.556503    0.718764    0.326014    11.00000   -1.20000
AFIX   0
N3    4    0.498523    0.529458    0.323958    11.00000    0.01893    0.02072 =
         0.03323    0.00688    0.00169    0.00573
AFIX  43
H3    2    0.551260    0.572727    0.347900    11.00000   -1.20000
AFIX   0
N4    4    0.743992    0.515067    0.277161    11.00000    0.02233    0.01892 =
         0.02688    0.00607    0.00528    0.00452
AFIX  43
H4    2    0.742626    0.560019    0.315829    11.00000   -1.20000
AFIX   0
C1    1    0.813856    0.667504    0.198555    11.00000    0.02435    0.02289 =
         0.02705    0.00611    0.00717    0.00631
C2    1    0.804724    0.694623    0.134441    11.00000    0.04390    0.03219 =
         0.03014    0.01076    0.00959    0.01463
AFIX  43
H2A   2    0.838113    0.673826    0.092328    11.00000   -1.20000
AFIX   0
C3    1    0.735642    0.759985    0.142769    11.00000    0.05170    0.03025 =
         0.02833    0.01165    0.00646    0.01669
AFIX  43
H3A   2    0.713900    0.789875    0.106577    11.00000   -1.20000
AFIX   0
C4    1    0.706227    0.772174    0.211459    11.00000    0.03020    0.02259 =
         0.02826    0.00992    0.00248    0.00698
C5    1    0.633821    0.832569    0.249643    11.00000    0.02917    0.02135 =
         0.02802    0.00834    0.00433    0.01021
C6    1    0.524291    0.780681    0.245867    11.00000    0.03266    0.01915 =
         0.02958    0.00705    0.00265    0.01053
C7    1    0.427938    0.775508    0.200709    11.00000    0.03966    0.02740 =
         0.03896    0.01454   -0.00107    0.01180
AFIX  43
H7    2    0.415406    0.805134    0.162907    11.00000   -1.20000
AFIX   0
C8    1    0.350502    0.718058    0.220578    11.00000    0.02978    0.02834 =
         0.04560    0.01254   -0.00306    0.00861
AFIX  43
H8    2    0.276664    0.702393    0.198358    11.00000   -1.20000
AFIX   0
C9    1    0.400497    0.688802    0.277572    11.00000    0.02166    0.02041 =
         0.03653    0.00568    0.00321    0.00985
C10   1    0.357729    0.630458    0.322808    11.00000    0.01775    0.02726 =
         0.03938    0.01221    0.00503    0.01059
C11   1    0.393639    0.540280    0.302353    11.00000    0.01658    0.02502 =
         0.03200    0.00965    0.00311    0.00710
C12   1    0.337582    0.458024    0.265315    11.00000    0.01708    0.02995 =
         0.03220    0.01182    0.00153    0.00196
AFIX  43
H12   2    0.263543    0.444817    0.243484    11.00000   -1.20000
AFIX   0
C13   1    0.409671    0.395841    0.265269    11.00000    0.02363    0.02217 =
         0.02777    0.00709    0.00192    0.00364
AFIX  43
H13   2    0.392428    0.333791    0.243266    11.00000   -1.20000
AFIX   0
C14   1    0.508673    0.441451    0.302700    11.00000    0.02084    0.02103 =
         0.02684    0.00581    0.00422    0.00541
C15   1    0.615287    0.408923    0.316943    11.00000    0.02260    0.01884 =
         0.02801    0.00704    0.00414    0.00689
C16   1    0.687097    0.431709    0.263579    11.00000    0.02291    0.01718 =
         0.02687    0.00510   -0.00144    0.00445
C17   1    0.709847    0.381018    0.198710    11.00000    0.02564    0.02559 =
         0.03327    0.00608    0.00210    0.00793
AFIX  43
H17   2    0.682104    0.320326    0.175711    11.00000   -1.20000
AFIX   0
C18   1    0.783307    0.435857    0.171373    11.00000    0.02308    0.02648 =
         0.02860    0.00629    0.00624    0.00837
AFIX  43
H18   2    0.812413    0.418218    0.126764    11.00000   -1.20000
AFIX   0
C19   1    0.803731    0.518002    0.221174    11.00000    0.02400    0.02521 =
         0.02588    0.00958    0.00371    0.00972
C20   1    0.877434    0.600671    0.222706    11.00000    0.02605    0.02640 =
         0.03253    0.01224    0.01014    0.00858
C21   1    0.619592    0.903918    0.208318    11.00000    0.04509    0.02522 =
         0.03086    0.01426    0.00811    0.01514
AFIX 137
H21A  2    0.566847    0.939432    0.228648    11.00000   -1.50000
H21B  2    0.594247    0.875591    0.154678    11.00000   -1.50000
H21C  2    0.688616    0.942198    0.215294    11.00000   -1.50000
AFIX   0
C22   1    0.233419    0.616110    0.305578    11.00000    0.02138    0.03310 =
         0.05753    0.01422    0.00518    0.01022
AFIX 137
H22A  2    0.208393    0.673465    0.317650    11.00000   -1.50000
H22B  2    0.204592    0.579978    0.335943    11.00000   -1.50000
H22C  2    0.208560    0.585802    0.252232    11.00000   -1.50000
AFIX   0
C23   1    0.394069    0.675772    0.406931    11.00000    0.03151    0.02898 =
         0.04160    0.01077    0.01408    0.01037
AFIX 137
H23A  2    0.472591    0.683284    0.419333    11.00000   -1.50000
H23B  2    0.362126    0.639204    0.435856    11.00000   -1.50000
H23C  2    0.370705    0.733777    0.419345    11.00000   -1.50000
AFIX   0
C24   1    0.593897    0.307770    0.301471    11.00000    0.02440    0.02092 =
         0.03883    0.01058    0.00207    0.00513
AFIX 137
H24A  2    0.546989    0.291907    0.334934    11.00000   -1.50000
H24B  2    0.662166    0.286010    0.310450    11.00000   -1.50000
H24C  2    0.558908    0.280956    0.249173    11.00000   -1.50000
AFIX   0
C25   1    0.955298    0.575941    0.167575    11.00000    0.03217    0.03180 =
         0.04680    0.01816    0.01627    0.01178
AFIX 137
H25A  2    0.995740    0.531733    0.181285    11.00000   -1.50000
H25B  2    1.005336    0.628824    0.169779    11.00000   -1.50000
H25C  2    0.914436    0.551509    0.116530    11.00000   -1.50000
AFIX   0
C26   1    0.943627    0.642475    0.301487    11.00000    0.02346    0.02586 =
         0.03636    0.00989    0.00255    0.00320
AFIX 137
H26A  2    0.988003    0.600611    0.315334    11.00000   -1.50000
H26B  2    0.895103    0.657039    0.337626    11.00000   -1.50000
H26C  2    0.990077    0.696492    0.301849    11.00000   -1.50000
AFIX   0
C27   1    0.686578    0.881285    0.331595    11.00000    0.03326    0.01904 =
         0.02764    0.00951    0.00691    0.00950
C28   1    0.798622    0.902400    0.352531    11.00000    0.03467    0.03004 =
         0.03475    0.00972    0.01049    0.00142
AFIX  43
H28   2    0.842539    0.883982    0.316142    11.00000   -1.20000
AFIX   0
C29   1    0.846849    0.949451    0.424962    11.00000    0.03087    0.02782 =
         0.03731    0.01099    0.00641    0.00489
AFIX  43
H29   2    0.922977    0.961413    0.438154    11.00000   -1.20000
AFIX   0
C30   1    0.784089    0.978999    0.478058    11.00000    0.04346    0.01898 =
         0.02804    0.01060    0.00880    0.00809
C31   1    0.672897    0.959812    0.459175    11.00000    0.03935    0.02707 =
         0.02957    0.00823    0.00672    0.01640
AFIX  43
H31   2    0.629428    0.979558    0.495553    11.00000   -1.20000
AFIX   0
C32   1    0.625379    0.911075    0.386002    11.00000    0.03019    0.02255 =
         0.02898    0.00742    0.00726    0.00618
AFIX  43
H32   2    0.549240    0.898069    0.373283    11.00000   -1.20000
AFIX   0
C33   1    0.777759    1.063244    0.603200    11.00000    0.05473    0.03748 =
         0.03027    0.00278    0.00504    0.02022
AFIX  23
H33A  2    0.731875    1.015291    0.614720    11.00000   -1.20000
H33B  2    0.730783    1.101357    0.584403    11.00000   -1.20000
AFIX   0
C34   1    0.854028    1.116125    0.671839    11.00000    0.07510    0.03183 =
         0.03596    0.00636    0.00087    0.01850
AFIX  23
H34A  2    0.906099    1.158835    0.658868    11.00000   -1.20000
H34B  2    0.814312    1.149652    0.708502    11.00000   -1.20000
AFIX   0
C35   1    0.985737    1.100556    0.769948    11.00000    0.03263    0.04443 =
         0.03171    0.01006    0.01237    0.00205
AFIX  23
H35A  2    1.037469    1.144876    0.758538    11.00000   -1.20000
H35B  2    1.026446    1.056454    0.784984    11.00000   -1.20000
AFIX   0
C36   1    0.935642    1.146399    0.835384    11.00000    0.03080    0.03554 =
         0.02999    0.00415    0.00511   -0.00332
AFIX  23
H36A  2    0.990631    1.167466    0.881580    11.00000   -1.20000
H36B  2    0.906210    1.198069    0.825046    11.00000   -1.20000
AFIX   0
C37   1    0.797119    1.124110    0.903572    11.00000    0.03755    0.02761 =
         0.03075    0.00227    0.01291    0.00243
AFIX  23
H37A  2    0.786284    1.184254    0.901149    11.00000   -1.20000
H37B  2    0.840164    1.128875    0.953111    11.00000   -1.20000
AFIX   0
C38   1    0.690908    1.067265    0.893725    11.00000    0.02896    0.02304 =
         0.03904    0.00938    0.01204    0.00669
AFIX  23
H38A  2    0.648417    1.095776    0.930892    11.00000   -1.20000
H38B  2    0.649941    1.058972    0.842819    11.00000   -1.20000
AFIX   0
C39   1    0.622954    0.928436    0.911789    11.00000    0.03414    0.02327 =
         0.02442    0.00647    0.00692    0.00194
C40   1    0.518802    0.947684    0.907986    11.00000    0.03167    0.02346 =
         0.02529    0.00544    0.00459    0.00643
AFIX  43
H40   2    0.502687    1.000565    0.897016    11.00000   -1.20000
AFIX   0
C41   1    0.437647    0.887777    0.920604    11.00000    0.03347    0.02607 =
         0.02295    0.00455    0.00506    0.00268
PART 2
AFIX  43
H41   2    0.366221    0.900297    0.918382   -21.00000   -1.20000
AFIX   0
PART 0
C42   1    0.461387    0.810799    0.936216    11.00000    0.03775    0.02485 =
         0.02693    0.00749    0.00575   -0.00035
PART 1
AFIX  43
H42   2    0.406472    0.771729    0.946288    21.00000   -1.20000
AFIX   0
PART 0
C43   1    0.564561    0.789732    0.937389    11.00000    0.04025    0.02390 =
         0.03104    0.00796    0.00481    0.00517
AFIX  43
H43   2    0.579548    0.735979    0.947130    11.00000   -1.20000
AFIX   0
C44   1    0.645642    0.847516    0.924275    11.00000    0.03554    0.02189 =
         0.02523    0.00195    0.00404    0.00706
C45   1    0.771049    0.748647    0.931766    11.00000    0.04652    0.03528 =
         0.03346    0.01330    0.01084    0.01990
AFIX  23
H45A  2    0.730525    0.700644    0.888460    11.00000   -1.20000
H45B  2    0.749440    0.738972    0.978238    11.00000   -1.20000
AFIX   0
C46   1    0.890185    0.749410    0.935038    11.00000    0.04867    0.04813 =
         0.03138    0.01479    0.00652    0.02459
AFIX  23
H46A  2    0.930113    0.799999    0.976409    11.00000   -1.20000
H46B  2    0.909785    0.694279    0.944934    11.00000   -1.20000
AFIX   0
C47   1    1.026473    0.740677    0.863026    11.00000    0.03467    0.05288 =
         0.03097    0.00472    0.00150    0.02403
AFIX  23
H47A  2    1.031793    0.678775    0.862806    11.00000   -1.20000
H47B  2    1.075772    0.780304    0.907587    11.00000   -1.20000
AFIX   0
C48   1    1.057578    0.757788    0.792461    11.00000    0.02918    0.03912 =
         0.03089   -0.00325   -0.00080    0.01139
AFIX  23
H48A  2    1.055097    0.820632    0.794771    11.00000   -1.20000
H48B  2    1.132630    0.747692    0.790650    11.00000   -1.20000
AFIX   0
C49   1    0.996089    0.611979    0.712114    11.00000    0.02766    0.03623 =
         0.03119    0.01215    0.00223    0.01535
AFIX  23
H49A  2    0.951791    0.586292    0.743200    11.00000   -1.20000
H49B  2    1.071351    0.603507    0.725772    11.00000   -1.20000
AFIX   0
C50   1    0.955158    0.567540    0.630473    11.00000    0.02155    0.03525 =
         0.03481    0.01191    0.00651    0.01316
AFIX  23
H50A  2    0.990348    0.600318    0.599421    11.00000   -1.20000
H50B  2    0.971620    0.506474    0.617456    11.00000   -1.20000
AFIX   0
C51   1    0.789365    0.523607    0.544943    11.00000    0.02306    0.02759 =
         0.02492    0.00912    0.00333    0.00730
C52   1    0.678976    0.522028    0.529975    11.00000    0.02571    0.02695 =
         0.02824    0.01039    0.00839    0.00891
AFIX  43
H52   2    0.642335    0.546425    0.569409    11.00000   -1.20000
AFIX   0
C53   1    0.622287    0.485139    0.458006    11.00000    0.01788    0.02666 =
         0.03274    0.01339    0.00355    0.00506
AFIX  43
H53   2    0.546887    0.484748    0.448766    11.00000   -1.20000
AFIX   0
C54   1    0.673200    0.448277    0.398280    11.00000    0.02347    0.02156 =
         0.03083    0.00956    0.00428    0.00511
C55   1    0.782451    0.445168    0.415841    11.00000    0.02381    0.03598 =
         0.03411    0.00509    0.00696    0.01331
AFIX  43
H55   2    0.818273    0.417002    0.377226    11.00000   -1.20000
AFIX   0
C56   1    0.840331    0.481502    0.487229    11.00000    0.01939    0.03933 =
         0.03443    0.00721    0.00251    0.00721
AFIX  43
H56   2    0.914713    0.477986    0.497270    11.00000   -1.20000
AFIX   0
PART 1
C57   1    0.324634    0.905945    0.917568    21.00000    0.03394    0.02906 =
         0.02526    0.00515    0.00487   -0.00154
C58   1    0.205840    1.005425    0.905582    21.00000    0.02360    0.05402 =
         0.04775    0.01938    0.00657    0.00656
AFIX  33
H58A  2    0.203854    1.063155    0.895813    21.00000   -1.50000
H58B  2    0.154749    0.960262    0.866662    21.00000   -1.50000
H58C  2    0.186291    1.007653    0.954798    21.00000   -1.50000
AFIX   0

PART 0
N5    4    0.853760    0.798288    0.655519    11.00000    0.02927    0.02980 =
         0.03383    0.00992    0.00893    0.01182
AFIX  23
H5A   2    0.900812    0.761068    0.663167    11.00000   -1.20000
H5B   2    0.859078    0.840853    0.699525    11.00000   -1.20000
AFIX   0
C59   1    0.741537    0.747072    0.634845    11.00000    0.02381    0.02935 =
         0.04648    0.00893    0.00894    0.00448
AFIX  23
H59A  2    0.731839    0.710449    0.669811    11.00000   -1.20000
H59B  2    0.732118    0.706723    0.583608    11.00000   -1.20000
AFIX   0
C60   1    0.656415    0.806169    0.637460    11.00000    0.02733    0.01942 =
         0.03958    0.00433    0.00771    0.00371
C61   1    0.598368    0.812166    0.570853    11.00000    0.03089    0.03460 =
         0.03210    0.00256    0.00649    0.00615
AFIX  43
H61   2    0.615199    0.782075    0.524056    11.00000   -1.20000
AFIX   0
C62   1    0.515876    0.862179    0.572942    11.00000    0.03294    0.04031 =
         0.03093    0.00766   -0.00067    0.00684
AFIX  43
H62   2    0.475890    0.865945    0.527402    11.00000   -1.20000
AFIX   0
C63   1    0.491276    0.906739    0.640966    11.00000    0.02270    0.02742 =
         0.04594    0.01183    0.00476    0.00506
AFIX  43
H63   2    0.434862    0.941172    0.642006    11.00000   -1.20000
AFIX   0
C64   1    0.549296    0.900988    0.707731    11.00000    0.03215    0.02435 =
         0.03328    0.00422    0.00743    0.00367
AFIX  43
H64   2    0.532912    0.931720    0.754484    11.00000   -1.20000
AFIX   0
C65   1    0.631061    0.850274    0.705784    11.00000    0.02384    0.02788 =
         0.03478    0.00769    0.00372    0.00371
AFIX  43
H65   2    0.670038    0.845570    0.751320    11.00000   -1.20000
AFIX   0
C66   1    0.885917    0.841442    0.596976    11.00000    0.03319    0.03318 =
         0.04157    0.01845    0.01081    0.01406
AFIX  23
H66A  2    0.833244    0.817604    0.549765    11.00000   -1.20000
H66B  2    0.886319    0.905975    0.614492    11.00000   -1.20000
AFIX   0
C67   1    0.996200    0.823702    0.582892    11.00000    0.03321    0.03083 =
         0.04017    0.01523    0.00931    0.01258
C68   1    1.007846    0.762130    0.517545    11.00000    0.04370    0.04832 =
         0.03552    0.01014    0.00925    0.01499
AFIX  43
H68   2    0.946360    0.733131    0.480821    11.00000   -1.20000
AFIX   0
C69   1    1.109079    0.743011    0.505921    11.00000    0.05087    0.05813 =
         0.05105    0.01439    0.02187    0.02778
AFIX  43
H69   2    1.116974    0.701777    0.460972    11.00000   -1.20000
AFIX   0
C70   1    1.198596    0.784374    0.560214    11.00000    0.03403    0.06769 =
         0.06649    0.03718    0.02090    0.02006
AFIX  43
H70   2    1.267665    0.770897    0.552362    11.00000   -1.20000
AFIX   0
C71   1    1.188346    0.844285    0.624842    11.00000    0.02962    0.05857 =
         0.06043    0.02155    0.00585    0.00080
AFIX  43
H71   2    1.249862    0.871758    0.662033    11.00000   -1.20000
AFIX   0
C72   1    1.086898    0.864946    0.635960    11.00000    0.03477    0.03872 =
         0.04646    0.01523    0.00949    0.00486
AFIX  43
H72   2    1.080017    0.907687    0.680332    11.00000   -1.20000
AFIX   0

PART 1
N6    4    0.440776    0.410028    0.038579    41.00000    0.09188    0.03550 =
         0.05492    0.01392   -0.01153    0.00210
PART 0
C73   1    0.541826    0.548527    0.139896    11.00000    0.03223    0.04681 =
         0.03880    0.00387    0.00015    0.00912
PART 1
AFIX 137
H73A  2    0.540897    0.601089    0.121485    41.00000   -1.50000
H73B  2    0.616376    0.540662    0.154061    41.00000   -1.50000
H73C  2    0.506101    0.555951    0.183756    41.00000   -1.50000
AFIX 137
PART 2
H73D  2    0.591105    0.572006    0.111216   -41.00000   -1.50000
H73E  2    0.582325    0.524924    0.176771   -41.00000   -1.50000
H73F  2    0.506217    0.595959    0.165937   -41.00000   -1.50000
AFIX   0
PART 1
C74   1    0.485972    0.471707    0.081508    41.00000    0.04840    0.03040 =
         0.03461    0.01029    0.00376    0.01431

PART 0
N7    4    0.084963    0.636037    0.021622    11.00000    0.10582    0.06807 =
         0.05821    0.02261    0.02610    0.03086
PART 1
C75   1    0.247665    0.547077    0.035691    31.00000    0.12507    0.09730 =
         0.07879    0.01075   -0.01626    0.04742
AFIX 137
H75A  2    0.295928    0.555850    0.000789    31.00000   -1.50000
H75B  2    0.217852    0.484228    0.023636    31.00000   -1.50000
H75C  2    0.287849    0.566793    0.087158    31.00000   -1.50000
AFIX   0
C76   1    0.160598    0.598098    0.028996    31.00000    0.08343    0.06126 =
         0.04139    0.00504    0.00479    0.01464

PART 0
AFIX   6
O11   5    0.891907    0.906414    0.803155    11.00000    0.04050    0.03767 =
         0.03989    0.00885    0.01126    0.01097
H11A  2    0.890181    0.882287    0.839858    11.00000   -1.50000
H11B  2    0.872905    0.957863    0.819802    11.00000   -1.50000
AFIX   0

CL1   3    0.705557    0.686760    0.405943    11.00000    0.02356    0.02291 =
         0.02689    0.00680    0.00411    0.00583
PART 2
O10A  5    0.424037    0.692967    0.987645   -21.00000    0.03605    0.05265 =
         0.04239    0.02764    0.00725    0.00355
O9A   5    0.290674    0.767055    0.961175   -21.00000    0.03461    0.03408 =
         0.03917   -0.00013    0.01247    0.00353
C57A  1    0.382568    0.754786    0.962014   -21.00000    0.03177    0.03031 =
         0.02706    0.01242    0.00267   -0.00512
C77   1    0.353441    0.632778    1.011905   -21.00000    0.06094    0.04264 =
         0.03179    0.01642    0.00885   -0.00649
AFIX  33
H77A  2    0.394201    0.590880    1.029356   -21.00000   -1.50000
H77B  2    0.321659    0.665949    1.053018   -21.00000   -1.50000
H77C  2    0.296231    0.600384    0.969916   -21.00000   -1.50000
AFIX   0

PART -2
C79   1    0.122253    1.001661    0.931493   -21.00000    0.05944
C80   1    0.035528    1.012954    0.974657   -21.00000    0.06520
AFIX 137
H80A  2   -0.021527    0.961634    0.954823   -21.00000   -1.50000
H80B  2    0.006519    1.066590    0.970813   -21.00000   -1.50000
H80C  2    0.063219    1.018238    1.027387   -21.00000   -1.50000
AFIX   0
N78   4    0.185932    0.994170    0.893984   -21.00000    0.06639    0.03960 =
         0.06581    0.00413    0.00654    0.00659

PART 2
C75A  1    0.165665    0.510357    0.060524   -31.00000    0.07597    0.05927 =
         0.08179    0.00580    0.00070    0.03220
AFIX 137
H75D  2    0.231259    0.504071    0.038988   -31.00000   -1.50000
H75E  2    0.116693    0.453892    0.043387   -31.00000   -1.50000
H75F  2    0.184109    0.527594    0.115408   -31.00000   -1.50000
AFIX   0
C76A  1    0.113330    0.578279    0.036329   -31.00000    0.06889    0.06128 =
         0.04422    0.00737    0.01180    0.01937

C74A  1    0.460612    0.477599    0.088564   -41.00000    0.04840    0.03040 =
         0.03461    0.01029    0.00376    0.01431
N6A   4    0.398481    0.423775    0.047297   -41.00000    0.09188    0.03550 =
         0.05492    0.01392   -0.01153    0.00210
HKLF 5


REM  Ibox-xtal4 in P-1
REM wR2 = 0.1919, GooF = S = 1.042, Restrained GooF = 1.030 for all data
REM R1 = 0.0589 for 12649 Fo > 4sig(Fo) and 0.0846 for all 18197 data
REM 950 parameters refined using 634 restraints

END

WGHT      0.1123      0.0000

REM Highest difference peak  0.507,  deepest hole -0.337,  1-sigma level  0.070
Q1    1   0.7237  0.7104  0.4619  11.00000  0.05    0.51
Q2    1   0.6908  0.6650  0.3548  11.00000  0.05    0.49
Q3    1   0.6338  0.9108  0.3364  11.00000  0.05    0.33
Q4    1   0.6884  0.5551  0.5862  11.00000  0.05    0.32
Q5    1   0.9970  1.1043  0.8404  11.00000  0.05    0.32
Q6    1   0.6636  0.4146  0.2014  11.00000  0.05    0.31
Q7    1   0.3418  0.5571  0.4478  11.00000  0.05    0.30
Q8    1   0.6557  0.8310  0.6715  11.00000  0.05    0.30
Q9    1   0.5754  0.8208  0.2516  11.00000  0.05    0.29
Q10   1   0.3429  0.4976  0.3102  11.00000  0.05    0.28
Q11   1   0.6817  0.6617  0.2764  11.00000  0.05    0.28
Q12   1   0.8158  0.9557  0.3896  11.00000  0.05    0.27
;
_shelx_res_checksum              15867
_shelx_hkl_file                  
;
   0   0  -2 154507. 701.574  -2
   0   0  -2 154507. 701.574   1
   0   0  -3 56008.9 872.241  -2
   0   0  -3 56008.9 872.241   1
   0   0  -4 82583.0 589.042  -2
   0   0  -4 82583.0 589.042   1
   0   0   5 125304. 1470.95  -2
   0   0   5 125304. 1470.95   1
   0   0   6 215391. 2023.20  -2
   0   0   6 215391. 2023.20   1
   0   0   7 7581.19 594.124  -2
   0   0   7 7581.19 594.124   1
   0   0   8 86793.4 1181.79  -2
   0   0   8 86793.4 1181.79   1
   0   0   9 20162.8 1061.40  -2
   0   0   9 20162.8 1061.40   1
   0   0  10 50074.9 1532.53  -2
   0   0  10 50074.9 1532.53   1
   0   0  11-95.4684 879.829  -2
   0   0  11-95.4684 879.829   1
   0   0  12 108.222 951.950  -2
   0   0  12 108.222 951.950   1
   0   0 -13 21796.3 592.491  -2
   0   0 -13 21796.3 592.491   1
   0   0 -14 13073.7 569.673  -2
   0   0 -14 13073.7 569.673   1
   0   0  15 3867.63 486.857  -2
   0   0  15 3867.63 486.857   1
   0   0 -16 15285.7 664.991  -2
   0   0 -16 15285.7 664.991   1
   0   0 -17 909.993 512.132  -2
   0   0 -17 909.993 512.132   1
   0   0 -18 14321.7 617.814  -2
   0   0 -18 14321.7 617.814   1
   0   0 -19 83.9729 347.987  -2
   0   0 -19 83.9729 347.987   1
   0   0 -20 1125.73 385.286  -2
   0   0 -20 1125.73 385.286   1
   0   0 -21 1975.65 476.866  -2
   0   0 -21 1975.65 476.866   1
   0   1 -21 621.508 263.192   1
   0   1 -20 599.458 315.293   1
   0   1 -19 707.406 361.865   1
   0   1 -18 1266.84 399.255   1
   0   1 -17 10823.6 482.424   1
   0   1 -16 356.710 410.815   1
   0   1 -15 1708.45 373.366   1
   0   1 -14 1755.81 356.805   1
   0  -1  13 11778.4 394.144   1
   0  -1  12 23018.1 983.337   1
   0  -1  11 5372.23 735.327   1
   0  -1  10 54260.1 1161.34   1
   0  -1   9 20798.0 768.521   1
   0  -1   8 16931.5 721.644   1
   0  -1   7 65110.8 981.790   1
   0   1  -6 22613.6 731.665   1
   0   1  -5 1662.67 559.607   1
   0   1  -4 6198.86 356.601   1
   0   1  -3 96016.3 405.957   1
   0   1  -2 55590.7 296.534   1
   0   1  -1 26194.8 215.151   1
   0   1   0 215.497 115.951   1
   0   1   1 41041.5 365.263   1
   0   1   2 77982.3 620.857   1
   0   1   3 418248. 1577.21   1
   0   1   4 464626. 1950.91   1
   0   1   5 54594.4 855.629   1
   0   1   6 53449.7 919.821   1
   0   1   7 78447.1 1160.10   1
   0   1   8 692.389 596.084   1
   0   1   9 28688.1 968.194   1
   0   1  10 56157.0 1247.97   1
   0   1  11 44839.3 1287.99   1
   0   1  12 895.087 731.895   1
   0  -1 -13 30463.8 505.017   1
   0   1  14 7518.67 416.350   1
   0  -1 -15 6997.70 443.056   1
   0  -1 -16 1226.70 420.866   1
   0  -1 -17 10215.9 463.031   1
   0  -1 -18 122.135 361.802   1
   0  -1 -19 5206.45 367.295   1
   0  -1 -20 1260.98 440.875   1
   0  -1 -21 3686.27 397.291   1
   0   2 -22 85.3716 310.067   1
   0   2 -21 54.7006 272.611   1
   0   2 -20 138.880 307.807   1
   0   2 -19 329.011 353.830   1
   0   2 -18 11402.8 474.177   1
   0   2 -17 537.736 412.890   1
   0   2 -16 5998.00 441.799   1
   0   2 -15 168.727 365.108   1
   0   2 -14 25461.1 482.537   1
   0  -2  13 3642.80 437.942   1
   0  -2  12 1813.35 688.907   1
   0  -2  11 27745.4 926.416   1
   0  -2  10 12595.1 743.711   1
   0  -2   9 17297.1 753.063   1
   0   2  -8 4429.52 634.877   1
   0   2  -7 651.642 544.812   1
   0   2  -6 15476.6 461.445   1
   0   2  -5 13556.9 337.749   1
   0   2  -4 21850.2 312.843   1
   0   2  -3 93398.1 397.903   1
   0   2  -2 39312.8 281.521   1
   0   2  -1 2821.08 160.913   1
   0   2   0 9741.72 285.603   1
   0   2   1 11489.2 406.960   1
   0   2   2 15040.4 491.153   1
   0   2   3 130185. 1112.40   1
   0  -2   5 50743.6 930.046  -2
   0   2   4 50743.6 930.046   1
   0   2   5 71452.9 1012.70   1
   0   2   6 8067.50 617.897   1
   0  -2   8 5840.60 805.439  -2
   0   2   7 5840.60 805.439   1
   0  -2   9 17916.4 926.594  -2
   0   2   8 17916.4 926.594   1
   0   2   9 58660.3 1290.71   1
   0   2  10 1824.78 769.725   1
   0   2  11 35897.5 1289.15   1
   0   2  12 152.114 450.097   1
   0  -2 -13 11011.4 424.609   1
   0  -2 -14 20115.0 508.885   1
   0  -2 -15 32903.4 610.298   1
   0  -2 -16 3440.70 416.862   1
   0  -2 -17 16595.1 499.943   1
   0  -2 -18 1166.76 573.046   1
   0  -2 -19 3281.34 531.026   1
   0  -2 -20 278.495 401.423   1
   0  -2 -21 2407.62 342.778   1
   0  -3 -20 5157.66 488.495  -2
   0   3 -22 5157.66 488.495   1
   0  -3 -19 2515.09 587.962  -2
   0   3 -21 2515.09 587.962   1
   0  -3 -18 2146.16 666.367  -2
   0   3 -20 2146.16 666.367   1
   0  -3 -17 9279.43 547.629  -2
   0   3 -19 9279.43 547.629   1
   0  -3 -16 6010.48 553.619  -2
   0   3 -18 6010.48 553.619   1
   0  -3 -15 1806.32 523.501  -2
   0   3 -17 1806.32 523.501   1
   0   3  14 6277.72 521.942  -2
   0  -3  16 6277.72 521.942   1
   0   3  13 7141.14 508.669  -2
   0  -3  15 7141.14 508.669   1
   0  -3 -12 17083.7 555.841  -2
   0   3 -14 17083.7 555.841   1
   0   3  11 3603.23 927.361  -2
   0  -3  13 3603.23 927.361   1
   0   3  10 91750.4 1975.27  -2
   0  -3  12 91750.4 1975.27   1
   0   3   9 23614.0 1138.70  -2
   0  -3  11 23614.0 1138.70   1
   0   3   8 1400.15 710.325  -2
   0  -3  10 1400.15 710.325   1
   0  -3  -7 214115. 2393.33  -2
   0   3  -9 214115. 2393.33   1
   0  -3  -6 10977.8 608.260  -2
   0   3  -8 10977.8 608.260   1
   0  -3  -5 17010.0 491.454  -2
   0   3  -7 17010.0 491.454   1
   0  -3  -4 20998.1 464.516  -2
   0   3  -6 20998.1 464.516   1
   0  -3  -3 25355.9 452.066  -2
   0   3  -5 25355.9 452.066   1
   0  -3  -2 837.889 316.537  -2
   0   3  -4 837.889 316.537   1
   0  -3  -1 43904.4 433.106  -2
   0   3  -3 43904.4 433.106   1
   0  -3   0 107666. 948.192  -2
   0   3  -2 107666. 948.192   1
   0  -3   1 5412.75 429.449  -2
   0   3  -1 5412.75 429.449   1
   0  -3   2 107905. 1006.93  -2
   0   3   0 107905. 1006.93   1
   0  -3   3 49107.7 957.738  -2
   0   3   1 49107.7 957.738   1
   0  -3   4 354.806 851.246  -2
   0   3   2 354.806 851.246   1
   0  -3   5 28134.2 993.082  -2
   0   3   3 28134.2 993.082   1
   0  -3   6 21659.4 934.938  -2
   0   3   4 21659.4 934.938   1
   0  -3   7 17285.1 980.332  -2
   0   3   5 17285.1 980.332   1
   0  -3   8 12798.9 972.300  -2
   0   3   6 12798.9 972.300   1
   0  -3   9 191323. 2516.35  -2
   0   3   7 191323. 2516.35   1
   0  -3  10 487.765 923.504  -2
   0   3   8 487.765 923.504   1
   0  -3  11 23439.9 1438.35  -2
   0   3   9 23439.9 1438.35   1
   0  -3  12 93939.8 2342.12  -2
   0   3  10 93939.8 2342.12   1
   0  -3  13 1638.84 1267.47  -2
   0   3  11 1638.84 1267.47   1
   0   3 -14 19563.6 870.368  -2
   0  -3 -12 19563.6 870.368   1
   0   3 -15 6277.71 822.593  -2
   0  -3 -13 6277.71 822.593   1
   0   3 -16 5194.04 885.705  -2
   0  -3 -14 5194.04 885.705   1
   0   3 -17 1821.88 840.444  -2
   0  -3 -15 1821.88 840.444   1
   0   3 -18 5959.51 895.445  -2
   0  -3 -16 5959.51 895.445   1
   0   3 -19 9695.76 896.139  -2
   0  -3 -17 9695.76 896.139   1
   0   3 -20 2407.81 711.069  -2
   0  -3 -18 2407.81 711.069   1
   0   3 -21 3673.08 624.842  -2
   0  -3 -19 3673.08 624.842   1
   0   3 -22 5403.98 541.830  -2
   0  -3 -20 5403.98 541.830   1
   0   4 -22 1477.66 364.528   1
   0   4 -21-109.197 454.231   1
   0   4 -20 980.391 523.488   1
   0   4 -19 310.887 573.749   1
   0   4 -18 2664.78 625.548   1
   0   4 -17 223.875 611.671   1
   0   4 -16 85.9916 506.557   1
   0   4 -15 778.010 477.516   1
   0  -4  14 8201.62 487.797   1
   0  -4  13 306.548 386.298   1
   0  -4  12-270.991 547.814   1
   0  -4  11 275.689 563.292   1
   0   4 -10 982.420 579.059   1
   0   4  -9 10299.4 502.648   1
   0   4  -8 943.936 304.515   1
   0   4  -7 5229.99 308.968   1
   0   4  -6 16693.3 340.130   1
   0   4  -5 172252. 702.793   1
   0   4  -4 139327. 600.979   1
   0   4  -3 803618. 1302.26   1
   0   4  -2 652198. 1978.09   1
   0   4  -1 248289. 1302.32   1
   0   4   0 14532.5 591.432   1
   0   4   1 138182. 1171.90   1
   0   4   2 44608.4 966.770   1
   0   4   3 2772.54 900.035   1
   0   4   4 94.0798 838.590   1
   0   4   5-1090.86 843.408   1
   0   4   6-586.341 902.613   1
   0   4   7 2794.59 1008.75   1
   0   4   8 34538.2 1463.52   1
   0   4   9-1315.54 1290.27   1
   0   4  10 3495.45 1762.56   1
   0   4  11 47.1470 511.030   1
   0   4  12 25097.6 769.068   1
   0  -4 -13 732.729 621.102   1
   0  -4 -14 2367.14 645.918   1
   0  -4 -15 3572.69 665.704   1
   0  -4 -16 198.376 600.633   1
   0  -4 -17 242.675 556.462   1
   0  -4 -18 3385.14 523.998   1
   0  -4 -19 353.507 423.798   1
   0  -4 -20 4255.09 364.874   1
   0   5 -22 3338.83 395.231   1
   0   5 -21 177.595 447.615   1
   0   5 -20-228.953 535.514   1
   0   5 -19 1576.40 593.118   1
   0   5 -18 1303.89 610.993   1
   0  -5 -14 1650.56 787.660  -2
   0   5 -17 1650.56 787.660   1
   0  -5 -13 25224.8 957.784  -2
   0   5 -16 25224.8 957.784   1
   0   5  12 13230.5 684.243  -2
   0  -5  15 13230.5 684.243   1
   0   5  11 9578.77 602.447  -2
   0  -5  14 9578.77 602.447   1
   0  -5 -10 10503.7 571.676  -2
   0   5 -13 10503.7 571.676   1
   0   5   9 739.307 722.574  -2
   0  -5  12 739.307 722.574   1
   0  -5  -7 14534.5 621.084  -2
   0   5 -10 14534.5 621.084   1
   0  -5  -6 13049.7 586.810  -2
   0   5  -9 13049.7 586.810   1
   0  -5  -5 5241.48 399.548  -2
   0   5  -8 5241.48 399.548   1
   0  -5  -4 6895.50 377.637  -2
   0   5  -7 6895.50 377.637   1
   0  -5  -3 13230.5 374.359  -2
   0   5  -6 13230.5 374.359   1
   0  -5  -2 19106.6 378.515  -2
   0   5  -5 19106.6 378.515   1
   0   5  -4 13409.1 461.724   1
   0  -5  -1 26568.7 530.856  -2
   0   5  -4 26568.7 530.856   1
   0   5  -3 15688.5 496.857   1
   0  -5   0 47483.3 595.284  -2
   0   5  -3 47483.3 595.284   1
   0   5  -2 45413.4 714.050   1
   0  -5   1 91846.9 967.396  -2
   0   5  -2 91846.9 967.396   1
   0   5  -1 44581.2 714.914   1
   0   5   0 30713.2 661.317   1
   0  -5   4 26729.1 765.644  -2
   0   5   1 26729.1 765.644   1
   0  -5   5 18372.6 810.827  -2
   0   5   2 18372.6 810.827   1
   0  -5   6 13708.6 1184.00  -2
   0   5   3 13708.6 1184.00   1
   0  -5   7 12693.0 1629.49  -2
   0   5   4 12693.0 1629.49   1
   0  -5   8 14277.3 2087.96  -2
   0   5   5 14277.3 2087.96   1
   0  -5   9 17606.0 2331.73  -2
   0   5   6 17606.0 2331.73   1
   0  -5  10 21477.9 2562.38  -2
   0   5   7 21477.9 2562.38   1
   0  -5  11 10795.8 2982.80  -2
   0   5   8 10795.8 2982.80   1
   0  -5  12 18594.0 3587.97  -2
   0   5   9 18594.0 3587.97   1
   0  -5  13 43748.1 4333.41  -2
   0   5  10 43748.1 4333.41   1
   0  -5  14 10703.9 520.272  -2
   0   5  11 10703.9 520.272   1
   0   5 -15 11828.7 537.879  -2
   0  -5 -12 11828.7 537.879   1
   0   5  13 13771.7 588.245   1
   0   5 -16 27692.5 1004.37  -2
   0  -5 -13 27692.5 1004.37   1
   0   5 -17 256.170 857.319  -2
   0  -5 -14 256.170 857.319   1
   0   5 -18 1731.26 817.773  -2
   0  -5 -15 1731.26 817.773   1
   0  -5 -16 2783.45 592.418   1
   0  -5 -17 300.187 544.019   1
   0  -5 -18 892.788 475.968   1
   0  -5 -19 2989.51 387.528   1
   0  -6 -18 2102.86 511.101  -2
   0   6 -22 2102.86 511.101   1
   0  -6 -17 6892.77 656.773  -2
   0   6 -21 6892.77 656.773   1
   0  -6 -16 1162.54 694.341  -2
   0   6 -20 1162.54 694.341   1
   0  -6 -15 565.575 747.148  -2
   0   6 -19 565.575 747.148   1
   0  -6 -14 2156.57 790.461  -2
   0   6 -18 2156.57 790.461   1
   0  -6 -13 707.958 801.880  -2
   0   6 -17 707.958 801.880   1
   0  -6 -12 10618.0 919.114  -2
   0   6 -16 10618.0 919.114   1
   0  -6 -11 15959.1 956.215  -2
   0   6 -15 15959.1 956.215   1
   0  -6 -10 18531.0 548.702  -2
   0   6 -14 18531.0 548.702   1
   0   6   9 3529.39 535.838  -2
   0  -6  13 3529.39 535.838   1
   0  -6  -7 27285.7 1254.95  -2
   0   6 -11 27285.7 1254.95   1
   0  -6  -6 74794.5 1707.66  -2
   0   6 -10 74794.5 1707.66   1
   0  -6  -5 3341.77 414.539  -2
   0   6  -9 3341.77 414.539   1
   0  -6  -4 15288.0 479.722  -2
   0   6  -8 15288.0 479.722   1
   0  -6  -3 1079.91 344.851  -2
   0   6  -7 1079.91 344.851   1
   0  -6  -2 32406.3 526.945  -2
   0   6  -6 32406.3 526.945   1
   0  -6  -1 74683.4 686.255  -2
   0   6  -5 74683.4 686.255   1
   0  -6   0 46298.6 577.273  -2
   0   6  -4 46298.6 577.273   1
   0  -6   1 17598.6 578.576  -2
   0   6  -3 17598.6 578.576   1
   0  -6   2 322387. 1577.04  -2
   0   6  -2 322387. 1577.04   1
   0  -6   3 16940.0 758.457  -2
   0   6  -1 16940.0 758.457   1
   0  -6   4 42232.6 1007.61  -2
   0   6   0 42232.6 1007.61   1
   0  -6   5 74592.6 1313.66  -2
   0   6   1 74592.6 1313.66   1
   0  -6   6 32993.9 1064.18  -2
   0   6   2 32993.9 1064.18   1
   0  -6   7 409.371 810.739  -2
   0   6   3 409.371 810.739   1
   0  -6   8 9875.23 1367.94  -2
   0   6   4 9875.23 1367.94   1
   0  -6   9 1172.02 1737.28  -2
   0   6   5 1172.02 1737.28   1
   0  -6  10 79249.1 2906.89  -2
   0   6   6 79249.1 2906.89   1
   0  -6  11 17272.9 2956.68  -2
   0   6   7 17272.9 2956.68   1
   0  -6  12 18015.2 3328.12  -2
   0   6   8 18015.2 3328.12   1
   0  -6  13 3357.94 647.906  -2
   0   6   9 3357.94 647.906   1
   0   6 -14 20138.5 620.523  -2
   0  -6 -10 20138.5 620.523   1
   0  -6  15 15824.1 613.235  -2
   0   6  11 15824.1 613.235   1
   0  -6  16 11143.7 587.501  -2
   0   6  12 11143.7 587.501   1
   0   6 -17 1181.68 504.978  -2
   0  -6 -13 1181.68 504.978   1
   0  -6  18 2271.52 505.191  -2
   0   6  14 2271.52 505.191   1
   0   6 -19-189.849 751.864  -2
   0  -6 -15-189.849 751.864   1
   0   6 -20 1161.47 702.226  -2
   0  -6 -16 1161.47 702.226   1
   0   6 -21 8049.53 679.962  -2
   0  -6 -17 8049.53 679.962   1
   0   6 -22 3020.00 530.158  -2
   0  -6 -18 3020.00 530.158   1
   0  -6 -19 310.570 299.953   1
   0   7 -22 1294.93 383.297   1
   0   7 -21 215.423 461.667   1
   0   7 -20 1462.37 559.194   1
   0   7 -19 817.770 569.008   1
   0   7 -18 1536.30 617.827   1
   0   7 -17 414.930 635.636   1
   0   7 -16 314.957 411.250   1
   0   7 -15 1177.53 406.969   1
   0   7 -14 3993.60 413.977   1
   0   7 -13 6617.99 411.687   1
   0   7 -12 10033.1 889.488   1
   0   7 -11 3396.38 734.897   1
   0   7 -10 254.254 642.605   1
   0   7  -9 20317.6 926.185   1
   0   7  -8 2072.72 384.204   1
   0   7  -7 2415.59 280.466   1
   0   7  -6 5536.21 298.370   1
   0   7  -5 8587.28 314.478   1
   0   7  -4 170.156 267.510   1
   0   7  -3 23253.7 538.193   1
   0   7  -2 1032.04 341.947   1
   0   7  -1 1636.66 495.816   1
   0   7   0 14960.0 638.795   1
   0   7   1 3135.85 548.098   1
   0   7   2 1411.00 527.713   1
   0   7   3 3941.64 621.656   1
   0   7   4 14726.9 834.692   1
   0   7   5-472.276 741.129   1
   0   7   6 13787.5 1016.78   1
   0   7   7 3700.90 1083.71   1
   0   7   8 16664.6 576.794   1
   0  -7  -9 9432.11 412.466   1
   0   7  10-302.590 368.811   1
   0  -7 -11 2083.78 423.122   1
   0   7  12 906.631 399.700   1
   0  -7 -13 415.407 391.965   1
   0   7  14 8306.51 440.781   1
   0   7  15 217.354 326.361   1
   0  -7 -16 5.09866 472.131   1
   0  -7 -17 1421.74 418.375   1
   0  -7 -18 1092.06 330.630   1
   0   8 -22 119.828 354.004   1
   0   8 -21 1330.38 462.273   1
   0  -8 -15 916.129 653.048  -2
   0   8 -20 916.129 653.048   1
   0  -8 -14 1521.95 734.928  -2
   0   8 -19 1521.95 734.928   1
   0  -8 -13 2216.08 801.086  -2
   0   8 -18 2216.08 801.086   1
   0  -8 -12 4795.47 534.408  -2
   0   8 -17 4795.47 534.408   1
   0  -8 -11 3733.04 546.076  -2
   0   8 -16 3733.04 546.076   1
   0  -8 -10 4794.28 571.128  -2
   0   8 -15 4794.28 571.128   1
   0  -8  -9 35009.6 698.009  -2
   0   8 -14 35009.6 698.009   1
   0  -8  -8 6914.29 544.767  -2
   0   8 -13 6914.29 544.767   1
   0  -8  -7 9521.16 475.814  -2
   0   8 -12 9521.16 475.814   1
   0  -8  -6 8344.53 1020.11  -2
   0   8 -11 8344.53 1020.11   1
   0  -8  -5 2859.21 936.796  -2
   0   8 -10 2859.21 936.796   1
   0  -8  -4 710.174 864.502  -2
   0   8  -9 710.174 864.502   1
   0  -8  -3 5677.64 939.766  -2
   0   8  -8 5677.64 939.766   1
   0  -8  -2 81857.8 1673.19  -2
   0   8  -7 81857.8 1673.19   1
   0  -8  -1 73742.9 936.815  -2
   0   8  -6 73742.9 936.815   1
   0  -8   0 119698. 813.623  -2
   0   8  -5 119698. 813.623   1
   0  -8   1 170528. 987.179  -2
   0   8  -4 170528. 987.179   1
   0  -8   2 20766.7 669.195  -2
   0   8  -3 20766.7 669.195   1
   0  -8   3 20394.2 695.683  -2
   0   8  -2 20394.2 695.683   1
   0  -8   4 170820. 1354.02  -2
   0   8  -1 170820. 1354.02   1
   0  -8   5 119001. 1536.52  -2
   0   8   0 119001. 1536.52   1
   0  -8   6 69199.0 1370.34  -2
   0   8   1 69199.0 1370.34   1
   0  -8   7 84563.3 1603.20  -2
   0   8   2 84563.3 1603.20   1
   0  -8   8 5468.84 852.662  -2
   0   8   3 5468.84 852.662   1
   0  -8   9 1007.26 809.936  -2
   0   8   4 1007.26 809.936   1
   0  -8  10 3150.05 906.067  -2
   0   8   5 3150.05 906.067   1
   0  -8  11 6697.34 1024.56  -2
   0   8   6 6697.34 1024.56   1
   0  -8  12 10062.7 618.303  -2
   0   8   7 10062.7 618.303   1
   0  -8  13 7367.11 488.190  -2
   0   8   8 7367.11 488.190   1
   0   8 -14 33486.3 613.912  -2
   0  -8  -9 33486.3 613.912   1
   0   8 -15 5418.68 543.904  -2
   0  -8 -10 5418.68 543.904   1
   0  -8  16 3759.85 541.793  -2
   0   8  11 3759.85 541.793   1
   0  -8  17 5172.01 541.362  -2
   0   8  12 5172.01 541.362   1
   0  -8  18 3029.81 495.560  -2
   0   8  13 3029.81 495.560   1
   0   8  14 943.980 471.458   1
   0   8 -19 2927.57 704.340  -2
   0  -8 -14 2927.57 704.340   1
   0   8  15 2.44258 370.613   1
   0   8 -20 814.764 610.057  -2
   0  -8 -15 814.764 610.057   1
   0   8 -21 2577.80 569.455  -2
   0  -8 -16 2577.80 569.455   1
   0  -8 -17 2733.33 347.029   1
   0  -9 -16 1003.73 442.960  -2
   0   9 -22 1003.73 442.960   1
   0  -9 -15 537.756 556.132  -2
   0   9 -21 537.756 556.132   1
   0  -9 -14 894.705 654.606  -2
   0   9 -20 894.705 654.606   1
   0  -9 -13 2792.39 734.184  -2
   0   9 -19 2792.39 734.184   1
   0  -9 -12 3391.57 490.526  -2
   0   9 -18 3391.57 490.526   1
   0  -9 -11 3076.03 536.319  -2
   0   9 -17 3076.03 536.319   1
   0  -9 -10 869.569 551.421  -2
   0   9 -16 869.569 551.421   1
   0  -9  -9 7650.86 602.614  -2
   0   9 -15 7650.86 602.614   1
   0  -9  -8 4193.93 587.488  -2
   0   9 -14 4193.93 587.488   1
   0  -9  -7 5010.26 558.345  -2
   0   9 -13 5010.26 558.345   1
   0  -9  -6 3512.44 476.275  -2
   0   9 -12 3512.44 476.275   1
   0  -9  -5 5017.06 466.880  -2
   0   9 -11 5017.06 466.880   1
   0  -9  -4 599.178 959.175  -2
   0   9 -10 599.178 959.175   1
   0  -9  -3 22542.1 1268.52  -2
   0   9  -9 22542.1 1268.52   1
   0  -9  -2 7803.16 1038.95  -2
   0   9  -8 7803.16 1038.95   1
   0  -9  -1 69447.6 1808.31  -2
   0   9  -7 69447.6 1808.31   1
   0  -9   0 19732.6 1230.63  -2
   0   9  -6 19732.6 1230.63   1
   0  -9   1 14630.8 682.866  -2
   0   9  -5 14630.8 682.866   1
   0  -9   2 109875. 1005.19  -2
   0   9  -4 109875. 1005.19   1
   0  -9   3 38487.9 898.953  -2
   0   9  -3 38487.9 898.953   1
   0  -9   4 110442. 1367.71  -2
   0   9  -2 110442. 1367.71   1
   0  -9   5 14890.3 666.684  -2
   0   9  -1 14890.3 666.684   1
   0  -9   6 19334.9 995.372  -2
   0   9   0 19334.9 995.372   1
   0  -9   7 68411.6 1564.57  -2
   0   9   1 68411.6 1564.57   1
   0  -9   8 6892.45 893.057  -2
   0   9   2 6892.45 893.057   1
   0  -9   9 20727.3 1170.15  -2
   0   9   3 20727.3 1170.15   1
   0  -9  10 1273.12 860.662  -2
   0   9   4 1273.12 860.662   1
   0  -9  11 5387.75 581.826  -2
   0   9   5 5387.75 581.826   1
   0  -9  12 3149.49 576.782  -2
   0   9   6 3149.49 576.782   1
   0  -9  13 9853.10 665.368  -2
   0   9   7 9853.10 665.368   1
   0  -9  14 4737.24 656.812  -2
   0   9   8 4737.24 656.812   1
   0  -9  15 8238.87 824.854  -2
   0   9   9 8238.87 824.854   1
   0  -9  16 437.532 505.750  -2
   0   9  10 437.532 505.750   1
   0   9 -17 4422.02 524.637  -2
   0  -9 -11 4422.02 524.637   1
   0  -9  18 3660.50 502.093  -2
   0   9  12 3660.50 502.093   1
   0  -9  19 2752.21 461.733  -2
   0   9  13 2752.21 461.733   1
   0   9 -20 1115.49 396.542  -2
   0  -9 -14 1115.49 396.542   1
   0   9 -21 236.748 331.370  -2
   0  -9 -15 236.748 331.370   1
   0  -9 -16 308.818 323.837   1
   0  10 -21 1142.46 398.555   1
   0  10 -20 4.38554 459.841   1
   0  10 -19 2534.91 401.370   1
   0  10 -18-385.168 356.310   1
   0  10 -17 723.349 402.103   1
   0  10 -16 17861.9 527.232   1
   0  10 -15 1483.93 463.134   1
   0  10 -14 8778.04 497.347   1
   0  10 -13 8244.01 479.772   1
   0  10 -12 38.0932 367.501   1
   0  10 -11 2322.42 366.625   1
   0  10 -10 995.585 443.989   1
   0  10  -9 8889.75 510.148   1
   0  10  -8 6037.74 846.416   1
   0  10  -7 7515.48 881.632   1
   0  10  -6 985.115 745.409   1
   0  10  -5 2897.98 779.884   1
   0  10  -4 57166.7 1399.21   1
   0  10  -3 5622.95 506.028   1
   0  10  -2 7423.86 693.142   1
   0 -10   5 11558.3 1054.14  -2
   0  10  -2 11558.3 1054.14   1
   0  10  -1 706.025 462.457   1
   0  10   0 1615.90 442.357   1
   0  10   1 1995.31 463.549   1
   0  10   2 7272.51 736.419   1
   0  10   3 18251.0 403.036   1
   0  10   4 8561.30 367.406   1
   0  10   5 5502.40 491.357   1
   0  10   6 301.260 464.274   1
   0  10   7 540.694 516.184   1
   0  10   8 1263.91 605.228   1
   0  10   9 475.713 578.163   1
   0  10  10 1189.27 591.579   1
   0  10  11-62.0964 543.273   1
   0  10  12 529.392 496.997   1
   0  10  13-17.0345 442.591   1
   0  10  14 3771.59 399.860   1
   0 -11 -12 6322.65 519.152  -2
   0  11 -19 6322.65 519.152   1
   0 -11 -11-411.194 472.595  -2
   0  11 -18-411.194 472.595   1
   0 -11 -10 1340.50 506.136  -2
   0  11 -17 1340.50 506.136   1
   0 -11  -9 385.947 536.791  -2
   0  11 -16 385.947 536.791   1
   0 -11  -8 1061.34 561.980  -2
   0  11 -15 1061.34 561.980   1
   0 -11  -7 3164.55 575.230  -2
   0  11 -14 3164.55 575.230   1
   0 -11  -6 7954.67 623.339  -2
   0  11 -13 7954.67 623.339   1
   0 -11  -5 15508.9 605.737  -2
   0  11 -12 15508.9 605.737   1
   0 -11  -4 1408.47 493.815  -2
   0  11 -11 1408.47 493.815   1
   0 -11  -3 5306.37 500.352  -2
   0  11 -10 5306.37 500.352   1
   0 -11  -2 8422.80 693.808  -2
   0  11  -9 8422.80 693.808   1
   0 -11  -1 14309.1 517.815  -2
   0  11  -8 14309.1 517.815   1
   0 -11   0 1242.36 435.740  -2
   0  11  -7 1242.36 435.740   1
   0 -11   1 3864.07 443.608  -2
   0  11  -6 3864.07 443.608   1
   0 -11   2 2786.58 546.317  -2
   0  11  -5 2786.58 546.317   1
   0 -11   3 4583.68 1089.83  -2
   0  11  -4 4583.68 1089.83   1
   0 -11   4 4498.45 575.262  -2
   0  11  -3 4498.45 575.262   1
   0 -11   5 2857.87 434.512  -2
   0  11  -2 2857.87 434.512   1
   0 -11   6 3858.43 393.652  -2
   0  11  -1 3858.43 393.652   1
   0 -11   7 1279.85 470.662  -2
   0  11   0 1279.85 470.662   1
   0 -11   8 13610.1 476.550  -2
   0  11   1 13610.1 476.550   1
   0 -11   9 7396.38 478.592  -2
   0  11   2 7396.38 478.592   1
   0 -11  10 5203.89 515.045  -2
   0  11   3 5203.89 515.045   1
   0 -11  11 1793.08 493.724  -2
   0  11   4 1793.08 493.724   1
   0 -11  12 16683.4 575.450  -2
   0  11   5 16683.4 575.450   1
   0 -11  13 7388.12 850.992  -2
   0  11   6 7388.12 850.992   1
   0 -11  14 3224.91 800.049  -2
   0  11   7 3224.91 800.049   1
   0 -11  15 1783.29 779.526  -2
   0  11   8 1783.29 779.526   1
   0 -11  16 524.202 742.672  -2
   0  11   9 524.202 742.672   1
   0 -11  17 2053.85 723.933  -2
   0  11  10 2053.85 723.933   1
   0 -11  18 595.954 643.083  -2
   0  11  11 595.954 643.083   1
   0 -11  19 4524.34 624.679  -2
   0  11  12 4524.34 624.679   1
   0 -11  20 1059.26 507.630  -2
   0  11  13 1059.26 507.630   1
   0 -11  21 4696.13 417.222  -2
   0  11  14 4696.13 417.222   1
   0  12 -20 1191.83 402.521   1
   0 -12 -11 9870.86 924.064  -2
   0  12 -19 9870.86 924.064   1
   0 -12 -10-2403.43 825.187  -2
   0  12 -18-2403.43 825.187   1
   0 -12  -9-420.278 692.075  -2
   0  12 -17-420.278 692.075   1
   0 -12  -8 2940.44 535.002  -2
   0  12 -16 2940.44 535.002   1
   0 -12  -7 3034.34 548.736  -2
   0  12 -15 3034.34 548.736   1
   0 -12  -6 6467.45 576.277  -2
   0  12 -14 6467.45 576.277   1
   0 -12  -5 7604.96 580.909  -2
   0  12 -13 7604.96 580.909   1
   0 -12  -4 444.991 832.989  -2
   0  12 -12 444.991 832.989   1
   0 -12  -3 8543.72 874.441  -2
   0  12 -11 8543.72 874.441   1
   0 -12  -2 6591.61 726.005  -2
   0  12 -10 6591.61 726.005   1
   0 -12  -1 32529.0 637.904  -2
   0  12  -9 32529.0 637.904   1
   0 -12   0 24746.0 593.453  -2
   0  12  -8 24746.0 593.453   1
   0 -12   1 74016.8 803.461  -2
   0  12  -7 74016.8 803.461   1
   0 -12   2 7009.55 481.085  -2
   0  12  -6 7009.55 481.085   1
   0 -12   3 1779.19 441.874  -2
   0  12  -5 1779.19 441.874   1
   0 -12   4 26521.0 582.941  -2
   0  12  -4 26521.0 582.941   1
   0 -12   5 2287.94 604.026  -2
   0  12  -3 2287.94 604.026   1
   0 -12   6 6959.13 659.786  -2
   0  12  -2 6959.13 659.786   1
   0 -12   7 78160.8 1121.30  -2
   0  12  -1 78160.8 1121.30   1
   0 -12   8 25803.9 599.524  -2
   0  12   0 25803.9 599.524   1
   0 -12   9 32818.5 647.140  -2
   0  12   1 32818.5 647.140   1
   0 -12  10 7048.83 502.375  -2
   0  12   2 7048.83 502.375   1
   0 -12  11 8042.61 556.655  -2
   0  12   3 8042.61 556.655   1
   0 -12  12 701.933 483.218  -2
   0  12   4 701.933 483.218   1
   0 -12  13 8099.49 535.832  -2
   0  12   5 8099.49 535.832   1
   0 -12  14 6566.96 838.175  -2
   0  12   6 6566.96 838.175   1
   0 -12  15 3318.60 766.649  -2
   0  12   7 3318.60 766.649   1
   0 -12  16 3349.33 740.943  -2
   0  12   8 3349.33 740.943   1
   0 -12  17 1501.67 691.193  -2
   0  12   9 1501.67 691.193   1
   0 -12  18 770.658 630.723  -2
   0  12  10 770.658 630.723   1
   0 -12  19 24.6192 567.069  -2
   0  12  11 24.6192 567.069   1
   0 -12  20 1030.85 486.551  -2
   0  12  12 1030.85 486.551   1
   0 -12  21 227.527 373.540  -2
   0  12  13 227.527 373.540   1
   0  13 -19 2813.83 617.299   1
   0  13 -18 4738.18 744.708   1
   0  13 -17-405.689 684.333   1
   0  13 -16 2199.44 620.201   1
   0  13 -15 1271.58 609.910   1
   0  13 -14 1587.38 587.377   1
   0  13 -13 1424.00 608.578   1
   0  13 -12 162.615 648.700   1
   0  13 -11 452.184 638.893   1
   0  13 -10 13618.4 739.515   1
   0  13  -9 4422.36 423.200   1
   0  13  -8 1720.73 412.836   1
   0  13  -7 7833.28 642.444   1
   0 -13   1 9237.84 660.042  -2
   0  13  -7 9237.84 660.042   1
   0  13  -6 18924.9 705.901   1
   0 -13   2 22240.7 738.918  -2
   0  13  -6 22240.7 738.918   1
   0  13  -5 1042.15 529.772   1
   0 -13   3 3654.52 636.919  -2
   0  13  -5 3654.52 636.919   1
   0 -13   4 4237.44 653.010  -2
   0  13  -4 4237.44 653.010   1
   0 -13   5 4453.12 659.186  -2
   0  13  -3 4453.12 659.186   1
   0 -13   6 24090.8 769.894  -2
   0  13  -2 24090.8 769.894   1
   0 -13   7 10275.9 690.165  -2
   0  13  -1 10275.9 690.165   1
   0  13   0 10549.3 671.223   1
   0 -13   8 12213.3 790.529  -2
   0  13   0 12213.3 790.529   1
   0  13   1 494.181 568.032   1
   0 -13   9 5196.45 739.475  -2
   0  13   1 5196.45 739.475   1
   0  13   2 12188.8 468.301   1
   0  13   3 1771.82 396.431   1
   0  13   4 4202.90 396.993   1
   0  13   5 468.747 366.934   1
   0  13   6 144.713 559.657   1
   0  13   7 387.005 552.430   1
   0  13   8 3200.48 550.983   1
   0  13   9 923.622 474.735   1
   0  13  10 4559.53 452.338   1
   0  13  11 1922.29 374.002   1
   0  13  12-76.7794 284.620   1
   0 -14 -10 1919.35 480.516  -2
   0  14 -19 1919.35 480.516   1
   0 -14  -9 8742.84 843.665  -2
   0  14 -18 8742.84 843.665   1
   0 -14  -8 8899.88 1040.57  -2
   0  14 -17 8899.88 1040.57   1
   0 -14  -7 3629.92 1065.61  -2
   0  14 -16 3629.92 1065.61   1
   0 -14  -6 1228.54 909.588  -2
   0  14 -15 1228.54 909.588   1
   0 -14  -5-2151.32 886.496  -2
   0  14 -14-2151.32 886.496   1
   0 -14  -4 916.419 886.319  -2
   0  14 -13 916.419 886.319   1
   0 -14  -3 1112.56 723.242  -2
   0  14 -12 1112.56 723.242   1
   0 -14  -2 7222.38 930.148  -2
   0  14 -11 7222.38 930.148   1
   0 -14  -1 2453.68 525.708  -2
   0  14 -10 2453.68 525.708   1
   0 -14   0 20074.4 667.386  -2
   0  14  -9 20074.4 667.386   1
   0 -14   1 12679.6 618.525  -2
   0  14  -8 12679.6 618.525   1
   0 -14   2 3215.18 539.289  -2
   0  14  -7 3215.18 539.289   1
   0 -14   3 800.837 449.356  -2
   0  14  -6 800.837 449.356   1
   0 -14   4 5107.16 511.765  -2
   0  14  -5 5107.16 511.765   1
   0 -14   5 5101.96 839.321  -2
   0  14  -4 5101.96 839.321   1
   0 -14   6 1231.19 776.878  -2
   0  14  -3 1231.19 776.878   1
   0 -14   7 2865.96 820.415  -2
   0  14  -2 2865.96 820.415   1
   0 -14   8 12885.0 909.389  -2
   0  14  -1 12885.0 909.389   1
   0 -14   9 21432.8 664.934  -2
   0  14   0 21432.8 664.934   1
   0 -14  10 2597.17 507.626  -2
   0  14   1 2597.17 507.626   1
   0 -14  11 11241.0 575.082  -2
   0  14   2 11241.0 575.082   1
   0 -14  12 5272.21 521.565  -2
   0  14   3 5272.21 521.565   1
   0 -14  13 3365.41 486.593  -2
   0  14   4 3365.41 486.593   1
   0 -14  14 489.682 440.126  -2
   0  14   5 489.682 440.126   1
   0 -14  15 6051.25 723.740  -2
   0  14   6 6051.25 723.740   1
   0 -14  16-17.5870 599.291  -2
   0  14   7-17.5870 599.291   1
   0 -14  17 563.020 578.927  -2
   0  14   8 563.020 578.927   1
   0 -14  18 4054.62 554.095  -2
   0  14   9 4054.62 554.095   1
   0 -14  19 1767.46 436.482  -2
   0  14  10 1767.46 436.482   1
   0 -15  -8 346.383 538.304  -2
   0  15 -18 346.383 538.304   1
   0 -15  -7 2598.98 815.072  -2
   0  15 -17 2598.98 815.072   1
   0 -15  -6 9813.29 1031.09  -2
   0  15 -16 9813.29 1031.09   1
   0 -15  -5 12221.2 1085.56  -2
   0  15 -15 12221.2 1085.56   1
   0 -15  -4 11847.4 1095.92  -2
   0  15 -14 11847.4 1095.92   1
   0 -15  -3 12607.8 1046.73  -2
   0  15 -13 12607.8 1046.73   1
   0 -15  -2 12884.8 1072.54  -2
   0  15 -12 12884.8 1072.54   1
   0 -15  -1 8350.26 958.742  -2
   0  15 -11 8350.26 958.742   1
   0 -15   0 6003.83 520.983  -2
   0  15 -10 6003.83 520.983   1
   0 -15   1 1111.28 498.641  -2
   0  15  -9 1111.28 498.641   1
   0 -15   2 855.101 480.643  -2
   0  15  -8 855.101 480.643   1
   0 -15   3 15888.9 557.912  -2
   0  15  -7 15888.9 557.912   1
   0 -15   4 4260.75 481.859  -2
   0  15  -6 4260.75 481.859   1
   0 -15   5 9064.83 849.408  -2
   0  15  -5 9064.83 849.408   1
   0 -15   6 5066.91 825.307  -2
   0  15  -4 5066.91 825.307   1
   0 -15   7 13932.8 921.822  -2
   0  15  -3 13932.8 921.822   1
   0 -15   8 2167.10 769.948  -2
   0  15  -2 2167.10 769.948   1
   0 -15   9 23.9683 749.215  -2
   0  15  -1 23.9683 749.215   1
   0 -15  10 3525.44 480.499  -2
   0  15   0 3525.44 480.499   1
   0 -15  11 1374.66 477.854  -2
   0  15   1 1374.66 477.854   1
   0 -15  12 5069.29 487.319  -2
   0  15   2 5069.29 487.319   1
   0 -15  13 23718.8 544.347  -2
   0  15   3 23718.8 544.347   1
   0 -15  14 2179.67 415.725  -2
   0  15   4 2179.67 415.725   1
   0 -15  15 2455.78 601.172  -2
   0  15   5 2455.78 601.172   1
   0 -15  16 1417.89 558.916  -2
   0  15   6 1417.89 558.916   1
   0 -15  17 646.928 499.339  -2
   0  15   7 646.928 499.339   1
   0 -15  18 1419.21 450.084  -2
   0  15   8 1419.21 450.084   1
   0  15   9 3042.35 312.149   1
   0  16 -17 355.187 327.930   1
   0  16 -16-282.695 414.146   1
   0  16 -15 42.2790 515.518   1
   0  16 -14-881.202 518.049   1
   0  16 -13 1927.06 544.855   1
   0  16 -12 4654.81 360.926   1
   0 -16  -1 6198.55 714.908  -2
   0  16 -11 6198.55 714.908   1
   0  16 -10 6791.18 487.350   1
   0 -16   0 5988.31 655.819  -2
   0  16 -10 5988.31 655.819   1
   0  16  -9 2711.17 471.941   1
   0 -16   1 4262.87 624.212  -2
   0  16  -9 4262.87 624.212   1
   0 -16   2 1362.75 441.412  -2
   0  16  -8 1362.75 441.412   1
   0 -16   3 1122.02 433.940  -2
   0  16  -7 1122.02 433.940   1
   0 -16   4 5800.23 749.372  -2
   0  16  -6 5800.23 749.372   1
   0 -16   5 319.647 701.970  -2
   0  16  -5 319.647 701.970   1
   0 -16   6 5952.18 770.636  -2
   0  16  -4 5952.18 770.636   1
   0 -16   7 1637.50 716.022  -2
   0  16  -3 1637.50 716.022   1
   0 -16   8 1664.19 735.048  -2
   0  16  -2 1664.19 735.048   1
   0 -16   9 3832.45 714.096  -2
   0  16  -1 3832.45 714.096   1
   0 -16  10 7548.30 710.110  -2
   0  16   0 7548.30 710.110   1
   0  16   1 2564.84 506.161   1
   0  16   2 2124.85 469.959   1
   0 -16  12 8114.77 592.830  -2
   0  16   2 8114.77 592.830   1
   0  16   3 3146.54 303.481   1
   0  16   4 12110.5 334.380   1
   0  16   5 362.287 350.945   1
   0  16   6 1288.40 329.774   1
   0  16   7 4120.08 313.709   1
   0 -17  -5 4216.55 391.132  -2
   0  17 -16 4216.55 391.132   1
   0 -17  -4 2136.34 443.314  -2
   0  17 -15 2136.34 443.314   1
   0 -17  -3 601.175 445.969  -2
   0  17 -14 601.175 445.969   1
   0 -17  -2 3982.50 538.759  -2
   0  17 -13 3982.50 538.759   1
   0 -17  -1 1485.05 360.041  -2
   0  17 -12 1485.05 360.041   1
   0 -17   0 1433.59 520.047  -2
   0  17 -11 1433.59 520.047   1
   0 -17   1 4733.26 391.136  -2
   0  17 -10 4733.26 391.136   1
   0 -17   2 11880.3 463.490  -2
   0  17  -9 11880.3 463.490   1
   0 -17   3 9119.18 454.484  -2
   0  17  -8 9119.18 454.484   1
   0 -17   4 1250.15 635.980  -2
   0  17  -7 1250.15 635.980   1
   0 -17   5 3735.63 673.719  -2
   0  17  -6 3735.63 673.719   1
   0 -17   6 3254.89 681.654  -2
   0  17  -5 3254.89 681.654   1
   0 -17   7 1302.15 654.121  -2
   0  17  -4 1302.15 654.121   1
   0 -17   8 9679.33 755.073  -2
   0  17  -3 9679.33 755.073   1
   0 -17   9 12027.3 761.543  -2
   0  17  -2 12027.3 761.543   1
   0 -17  10 4352.78 659.413  -2
   0  17  -1 4352.78 659.413   1
   0 -17  11 1674.56 601.196  -2
   0  17   0 1674.56 601.196   1
   0 -17  12 1386.71 539.271  -2
   0  17   1 1386.71 539.271   1
   0 -17  13 4270.44 529.819  -2
   0  17   2 4270.44 529.819   1
   0 -17  14 1018.51 306.609  -2
   0  17   3 1018.51 306.609   1
   0 -17  15 3004.23 388.345  -2
   0  17   4 3004.23 388.345   1
   0 -18  -2 2306.97 341.275  -2
   0  18 -14 2306.97 341.275   1
   0 -18  -1 1123.96 373.974  -2
   0  18 -13 1123.96 373.974   1
   0 -18   0 1514.96 408.154  -2
   0  18 -12 1514.96 408.154   1
   0 -18   1 693.755 303.464  -2
   0  18 -11 693.755 303.464   1
   0 -18   2 10966.8 484.918  -2
   0  18 -10 10966.8 484.918   1
   0 -18   3-39.2605 452.692  -2
   0  18  -9-39.2605 452.692   1
   0 -18   4 3007.31 503.065  -2
   0  18  -8 3007.31 503.065   1
   0 -18   5 3832.11 538.901  -2
   0  18  -7 3832.11 538.901   1
   0 -18   6 5444.80 577.671  -2
   0  18  -6 5444.80 577.671   1
   0 -18   7 3482.00 570.252  -2
   0  18  -5 3482.00 570.252   1
   0 -18   8 3317.23 579.213  -2
   0  18  -4 3317.23 579.213   1
   0 -18   9 241.319 540.037  -2
   0  18  -3 241.319 540.037   1
   0 -18  10 11270.4 595.907  -2
   0  18  -2 11270.4 595.907   1
   0 -18  11 288.899 504.365  -2
   0  18  -1 288.899 504.365   1
   0 -18  12 1527.06 474.418  -2
   0  18   0 1527.06 474.418   1
   0 -18  13 884.199 404.706  -2
   0  18   1 884.199 404.706   1
   0 -19   4 4210.62 394.457  -2
   0  19  -8 4210.62 394.457   1
   0 -19   5 1748.36 414.848  -2
   0  19  -7 1748.36 414.848   1
   0 -19   6 2385.22 429.279  -2
   0  19  -6 2385.22 429.279   1
   0 -19   7 378.541 424.670  -2
   0  19  -5 378.541 424.670   1
   0 -19   8 4347.56 456.986  -2
   0  19  -4 4347.56 456.986   1
   0 -19   9 6133.21 444.918  -2
   0  19  -3 6133.21 444.918   1
   0 -19  10 967.258 394.811  -2
   0  19  -2 967.258 394.811   1
   1 -19  10 558.146 404.310  -2
  -1  19  -2 558.146 404.310   1
   1 -19   9 10.4963 428.989  -2
  -1  19  -3 10.4963 428.989   1
   1 -19   8 2758.24 454.116  -2
  -1  19  -4 2758.24 454.116   1
   1 -19   7 1332.19 447.698  -2
  -1  19  -5 1332.19 447.698   1
   1 -19   6 107.331 425.658  -2
  -1  19  -6 107.331 425.658   1
   1 -19   5 1565.46 431.760  -2
  -1  19  -7 1565.46 431.760   1
   1 -19   4 4162.49 436.693  -2
  -1  19  -8 4162.49 436.693   1
   1 -18  12 5663.15 475.187  -2
  -1  18   1 5663.15 475.187   1
   1 -18  11 4220.63 499.176  -2
  -1  18   0 4220.63 499.176   1
   1 -18  10 1148.03 518.032  -2
  -1  18  -1 1148.03 518.032   1
   1 -18   9 3693.42 573.875  -2
  -1  18  -2 3693.42 573.875   1
   1 -18   8 2305.69 577.932  -2
  -1  18  -3 2305.69 577.932   1
   1 -18   7 2817.65 586.100  -2
  -1  18  -4 2817.65 586.100   1
   1 -18   6 458.985 555.111  -2
  -1  18  -5 458.985 555.111   1
   1 -18   5 688.911 539.340  -2
  -1  18  -6 688.911 539.340   1
   1 -18   4 3015.62 555.914  -2
  -1  18  -7 3015.62 555.914   1
   1 -18   3 1910.91 505.818  -2
  -1  18  -8 1910.91 505.818   1
   1 -18   2 3256.71 473.004  -2
  -1  18  -9 3256.71 473.004   1
   1 -18   1 1443.58 297.580  -2
  -1  18 -10 1443.58 297.580   1
   1 -18   0 3812.33 428.423  -2
  -1  18 -11 3812.33 428.423   1
   1 -18  -1 5243.57 431.639  -2
  -1  18 -12 5243.57 431.639   1
   1 -18  -2 2657.47 376.980  -2
  -1  18 -13 2657.47 376.980   1
  -1  18 -14 424.298 256.267   1
  -1  17   4 4430.32 348.289   1
  -1  17   3 3539.91 258.708   1
  -1  17   2 1266.60 268.056   1
  -1  17   1 1902.29 430.956   1
  -1  17   0 870.757 452.072   1
   1 -17  10 6156.30 654.483  -2
  -1  17  -1 6156.30 654.483   1
   1 -17   9 488.754 636.597  -2
  -1  17  -2 488.754 636.597   1
   1 -17   8 319.799 656.877  -2
  -1  17  -3 319.799 656.877   1
   1 -17   7 1822.19 680.046  -2
  -1  17  -4 1822.19 680.046   1
   1 -17   6 1918.90 679.902  -2
  -1  17  -5 1918.90 679.902   1
   1 -17   5 2893.55 665.535  -2
  -1  17  -6 2893.55 665.535   1
   1 -17   4 1904.56 646.756  -2
  -1  17  -7 1904.56 646.756   1
   1 -17   3 21.8758 593.350  -2
  -1  17  -8 21.8758 593.350   1
  -1  17  -9 397.373 404.483   1
   1 -17   2 951.270 550.333  -2
  -1  17  -9 951.270 550.333   1
  -1  17 -10 3806.99 295.191   1
   1 -17   0 8107.73 560.682  -2
  -1  17 -11 8107.73 560.682   1
   1 -17  -1 3321.38 535.091  -2
  -1  17 -12 3321.38 535.091   1
  -1  17 -13 142.922 378.136   1
  -1  17 -14 1301.03 367.068   1
  -1  17 -15 70.1299 343.077   1
  -1  17 -16 151.334 275.390   1
   1 -16  17 5732.96 448.766  -2
  -1  16   7 5732.96 448.766   1
   1 -16  16 2933.34 488.574  -2
  -1  16   6 2933.34 488.574   1
   1 -16  15 1527.35 515.196  -2
  -1  16   5 1527.35 515.196   1
   1 -16  14 323.622 335.071  -2
  -1  16   4 323.622 335.071   1
   1 -16  13 162.341 359.023  -2
  -1  16   3 162.341 359.023   1
   1 -16  12 1649.71 416.759  -2
  -1  16   2 1649.71 416.759   1
   1 -16  11 1546.59 426.719  -2
  -1  16   1 1546.59 426.719   1
   1 -16  10 567.449 662.163  -2
  -1  16   0 567.449 662.163   1
   1 -16   9 2566.34 728.089  -2
  -1  16  -1 2566.34 728.089   1
   1 -16   8 9290.77 828.218  -2
  -1  16  -2 9290.77 828.218   1
   1 -16   7 4879.16 785.134  -2
  -1  16  -3 4879.16 785.134   1
   1 -16   6-49.5894 726.882  -2
  -1  16  -4-49.5894 726.882   1
   1 -16   5 4715.63 774.911  -2
  -1  16  -5 4715.63 774.911   1
   1 -16   4 203.242 707.922  -2
  -1  16  -6 203.242 707.922   1
   1 -16   3 4445.83 472.024  -2
  -1  16  -7 4445.83 472.024   1
   1 -16   2 8818.58 510.555  -2
  -1  16  -8 8818.58 510.555   1
   1 -16   1 2752.13 457.039  -2
  -1  16  -9 2752.13 457.039   1
   1 -16   0 701.374 424.391  -2
  -1  16 -10 701.374 424.391   1
   1 -16  -1 2158.22 782.729  -2
  -1  16 -11 2158.22 782.729   1
   1 -16  -2 3367.91 791.129  -2
  -1  16 -12 3367.91 791.129   1
   1 -16  -3 3105.66 837.197  -2
  -1  16 -13 3105.66 837.197   1
   1 -16  -4 2983.16 781.537  -2
  -1  16 -14 2983.16 781.537   1
   1 -16  -5 3300.09 837.426  -2
  -1  16 -15 3300.09 837.426   1
   1 -16  -6 3889.11 754.486  -2
  -1  16 -16 3889.11 754.486   1
   1 -16  -7 3870.36 551.905  -2
  -1  16 -17 3870.36 551.905   1
  -1  15   9 1158.73 325.848   1
   1 -15  17 1938.69 493.457  -2
  -1  15   8 1938.69 493.457   1
   1 -15  16 425.023 547.517  -2
  -1  15   7 425.023 547.517   1
   1 -15  15 3967.83 613.564  -2
  -1  15   6 3967.83 613.564   1
   1 -15  14 1267.64 617.539  -2
  -1  15   5 1267.64 617.539   1
   1 -15  13 5553.88 453.937  -2
  -1  15   4 5553.88 453.937   1
   1 -15  12 4616.07 473.636  -2
  -1  15   3 4616.07 473.636   1
   1 -15  11 3559.79 484.027  -2
  -1  15   2 3559.79 484.027   1
   1 -15  10 12135.4 540.853  -2
  -1  15   1 12135.4 540.853   1
   1 -15   9 1626.27 490.989  -2
  -1  15   0 1626.27 490.989   1
   1 -15   8 3903.74 774.540  -2
  -1  15  -1 3903.74 774.540   1
   1 -15   7 6634.85 805.124  -2
  -1  15  -2 6634.85 805.124   1
   1 -15   6 7536.08 848.184  -2
  -1  15  -3 7536.08 848.184   1
   1 -15   5 12308.5 881.588  -2
  -1  15  -4 12308.5 881.588   1
   1 -15   4 11520.0 874.278  -2
  -1  15  -5 11520.0 874.278   1
   1 -15   3 5973.55 513.405  -2
  -1  15  -6 5973.55 513.405   1
   1 -15   2 9404.48 541.701  -2
  -1  15  -7 9404.48 541.701   1
   1 -15   1 5687.99 529.162  -2
  -1  15  -8 5687.99 529.162   1
   1 -15   0 2974.25 503.018  -2
  -1  15  -9 2974.25 503.018   1
   1 -15  -1 11434.4 535.692  -2
  -1  15 -10 11434.4 535.692   1
   1 -15  -2 534.747 833.091  -2
  -1  15 -11 534.747 833.091   1
   1 -15  -3 1609.63 851.424  -2
  -1  15 -12 1609.63 851.424   1
   1 -15  -4-94.3643 795.926  -2
  -1  15 -13-94.3643 795.926   1
   1 -15  -5-1121.57 841.650  -2
  -1  15 -14-1121.57 841.650   1
   1 -15  -6 4180.54 904.175  -2
  -1  15 -15 4180.54 904.175   1
   1 -15  -7 7690.50 918.075  -2
  -1  15 -16 7690.50 918.075   1
   1 -15  -8 9651.00 872.961  -2
  -1  15 -17 9651.00 872.961   1
  -1  15 -18 1224.75 495.668   1
  -1  14  11 495.889 282.711   1
  -1  14  10 3557.90 382.481   1
  -1  14   9 3053.48 434.012   1
  -1  14   8 1937.48 471.780   1
  -1  14   7 533.992 501.233   1
  -1  14   6 422.108 529.367   1
  -1  14   5 5525.19 610.326   1
  -1  14   4 4490.54 514.730   1
   1 -14  13 4310.69 730.898  -2
  -1  14   4 4310.69 730.898   1
  -1  14   3 2848.12 524.789   1
   1 -14  12 6239.35 761.421  -2
  -1  14   3 6239.35 761.421   1
  -1  14   2 251.280 538.963   1
   1 -14  11 2974.27 725.260  -2
  -1  14   2 2974.27 725.260   1
   1 -14  10 2232.75 509.919  -2
  -1  14   1 2232.75 509.919   1
   1 -14   9 8144.28 534.084  -2
  -1  14   0 8144.28 534.084   1
   1 -14   8 21655.0 896.618  -2
  -1  14  -1 21655.0 896.618   1
   1 -14   7 1223.35 765.611  -2
  -1  14  -2 1223.35 765.611   1
   1 -14   6 2347.22 768.041  -2
  -1  14  -3 2347.22 768.041   1
   1 -14   5 10629.0 837.973  -2
  -1  14  -4 10629.0 837.973   1
   1 -14   4 10670.1 851.140  -2
  -1  14  -5 10670.1 851.140   1
   1 -14   3 2496.83 504.556  -2
  -1  14  -6 2496.83 504.556   1
   1 -14   2 590.727 526.559  -2
  -1  14  -7 590.727 526.559   1
   1 -14   1 3196.22 518.812  -2
  -1  14  -8 3196.22 518.812   1
   1 -14   0 10246.5 540.922  -2
  -1  14  -9 10246.5 540.922   1
   1 -14  -1 2714.79 505.995  -2
  -1  14 -10 2714.79 505.995   1
   1 -14  -2 1881.76 829.747  -2
  -1  14 -11 1881.76 829.747   1
   1 -14  -3 6066.35 848.562  -2
  -1  14 -12 6066.35 848.562   1
   1 -14  -4 4076.72 791.786  -2
  -1  14 -13 4076.72 791.786   1
  -1  14 -14 1222.17 550.494   1
  -1  14 -15 94.2187 558.513   1
  -1  14 -16-950.937 557.427   1
  -1  14 -17-683.536 615.435   1
  -1  14 -18 7022.55 685.360   1
  -1  14 -19 937.972 486.657   1
   1 -13  20 652.322 404.445  -2
  -1  13  12 652.322 404.445   1
   1 -13  19 1163.94 507.781  -2
  -1  13  11 1163.94 507.781   1
   1 -13  18 1982.07 577.203  -2
  -1  13  10 1982.07 577.203   1
   1 -13  17 3846.16 675.429  -2
  -1  13   9 3846.16 675.429   1
   1 -13  16 5187.25 750.892  -2
  -1  13   8 5187.25 750.892   1
   1 -13  15 3490.18 755.734  -2
  -1  13   7 3490.18 755.734   1
   1 -13  14 7737.41 833.830  -2
  -1  13   6 7737.41 833.830   1
   1 -13  13 1467.01 475.636  -2
  -1  13   5 1467.01 475.636   1
   1 -13  12 12591.3 605.565  -2
  -1  13   4 12591.3 605.565   1
   1 -13  11 14438.2 635.728  -2
  -1  13   3 14438.2 635.728   1
   1 -13  10 7675.59 567.069  -2
  -1  13   2 7675.59 567.069   1
   1 -13   9 10962.1 605.755  -2
  -1  13   1 10962.1 605.755   1
   1 -13   8 10618.1 598.848  -2
  -1  13   0 10618.1 598.848   1
   1 -13   7 5865.67 478.251  -2
  -1  13  -1 5865.67 478.251   1
   1 -13   6 1838.33 494.934  -2
  -1  13  -2 1838.33 494.934   1
   1 -13   5 4753.64 519.530  -2
  -1  13  -3 4753.64 519.530   1
   1 -13   4 9525.10 553.136  -2
  -1  13  -4 9525.10 553.136   1
   1 -13   3 4799.43 411.183  -2
  -1  13  -5 4799.43 411.183   1
   1 -13   2 1450.67 394.126  -2
  -1  13  -6 1450.67 394.126   1
   1 -13   1 5081.71 499.838  -2
  -1  13  -7 5081.71 499.838   1
   1 -13   0 10324.6 559.519  -2
  -1  13  -8 10324.6 559.519   1
   1 -13  -1 11924.5 491.236  -2
  -1  13  -9 11924.5 491.236   1
   1 -13  -2 9095.47 716.701  -2
  -1  13 -10 9095.47 716.701   1
   1 -13  -3 15337.6 1040.65  -2
  -1  13 -11 15337.6 1040.65   1
   1 -13  -4 11341.1 977.063  -2
  -1  13 -12 11341.1 977.063   1
   1 -13  -5 649.319 879.395  -2
  -1  13 -13 649.319 879.395   1
   1 -13  -6 7177.40 917.179  -2
  -1  13 -14 7177.40 917.179   1
   1 -13  -7 4219.23 788.313  -2
  -1  13 -15 4219.23 788.313   1
   1 -13  -8 6130.27 754.212  -2
  -1  13 -16 6130.27 754.212   1
   1 -13  -9 2182.97 523.910  -2
  -1  13 -17 2182.97 523.910   1
   1 -13 -10 293.792 713.045  -2
  -1  13 -18 293.792 713.045   1
   1 -13 -11 6676.68 797.984  -2
  -1  13 -19 6676.68 797.984   1
  -1  12  13-93.0178 318.236   1
  -1  12  12 1724.42 415.606   1
  -1  12  11 727.714 467.352   1
  -1  12  10 375.665 504.128   1
  -1  12   9-4.81375 550.798   1
   1 -12  15 1266.62 754.755  -2
  -1  12   8 1266.62 754.755   1
   1 -12  14 7982.03 818.096  -2
  -1  12   7 7982.03 818.096   1
   1 -12  13 10699.9 848.973  -2
  -1  12   6 10699.9 848.973   1
  -1  12   5 85.9949 496.963   1
   1 -12  12-221.163 776.907  -2
  -1  12   5-221.163 776.907   1
   1 -12  11 3309.77 501.537  -2
  -1  12   4 3309.77 501.537   1
   1 -12  10 3032.01 506.485  -2
  -1  12   3 3032.01 506.485   1
   1 -12   9 576.151 486.266  -2
  -1  12   2 576.151 486.266   1
   1 -12   8 1951.19 383.093  -2
  -1  12   1 1951.19 383.093   1
   1 -12   7 5764.65 399.021  -2
  -1  12   0 5764.65 399.021   1
   1 -12   6 9239.88 489.101  -2
  -1  12  -1 9239.88 489.101   1
   1 -12   5 6286.63 476.147  -2
  -1  12  -2 6286.63 476.147   1
   1 -12   4 10855.5 636.834  -2
  -1  12  -3 10855.5 636.834   1
   1 -12   3 8718.14 621.550  -2
  -1  12  -4 8718.14 621.550   1
   1 -12   2 4303.67 447.546  -2
  -1  12  -5 4303.67 447.546   1
   1 -12   1 8650.44 483.650  -2
  -1  12  -6 8650.44 483.650   1
   1 -12   0 5783.51 478.785  -2
  -1  12  -7 5783.51 478.785   1
   1 -12  -1 2344.84 380.312  -2
  -1  12  -8 2344.84 380.312   1
   1 -12  -2 1815.02 471.815  -2
  -1  12  -9 1815.02 471.815   1
   1 -12  -3 3347.56 698.913  -2
  -1  12 -10 3347.56 698.913   1
   1 -12  -4 3511.63 852.544  -2
  -1  12 -11 3511.63 852.544   1
   1 -12  -5 639.794 891.790  -2
  -1  12 -12 639.794 891.790   1
   1 -12  -6 11113.5 948.262  -2
  -1  12 -13 11113.5 948.262   1
   1 -12  -7 9961.42 902.830  -2
  -1  12 -14 9961.42 902.830   1
   1 -12  -8 1540.44 798.125  -2
  -1  12 -15 1540.44 798.125   1
  -1  12 -16 10205.5 671.293   1
  -1  12 -17 457.143 515.789   1
  -1  12 -18 4389.11 472.317   1
  -1  12 -19-131.558 559.018   1
  -1  12 -20 1452.93 486.080   1
  -1  11  14 3693.71 359.262   1
  -1  11  13 5830.33 449.786   1
  -1  11  12 78.0469 458.158   1
  -1  11  11 513.156 523.532   1
  -1  11  10 419.473 561.420   1
  -1  11   9 524.572 590.663   1
  -1  11   8 145.282 593.164   1
   1 -11  14 5243.27 810.887  -2
  -1  11   7 5243.27 810.887   1
  -1  11   6 494.321 1069.18   1
   1 -11  13 1754.96 781.068  -2
  -1  11   6 1754.96 781.068   1
   1 -11  12 17975.8 733.182  -2
  -1  11   5 17975.8 733.182   1
  -1  11   4 1808.86 488.625   1
   1 -11  11 2243.35 625.288  -2
  -1  11   4 2243.35 625.288   1
   1 -11  10 8354.01 462.354  -2
  -1  11   3 8354.01 462.354   1
   1 -11   9 686.378 354.084  -2
  -1  11   2 686.378 354.084   1
   1 -11   8 15692.4 397.557  -2
  -1  11   1 15692.4 397.557   1
   1 -11   7 6467.42 475.676  -2
  -1  11   0 6467.42 475.676   1
   1 -11   6 17530.5 647.181  -2
  -1  11  -1 17530.5 647.181   1
   1 -11   5 3261.27 1024.59  -2
  -1  11  -2 3261.27 1024.59   1
   1 -11   4 59072.1 1628.81  -2
  -1  11  -3 59072.1 1628.81   1
   1 -11   3 61442.2 1632.65  -2
  -1  11  -4 61442.2 1632.65   1
   1 -11   2 3098.80 1023.06  -2
  -1  11  -5 3098.80 1023.06   1
   1 -11   1 17247.3 633.329  -2
  -1  11  -6 17247.3 633.329   1
   1 -11   0 6159.17 443.168  -2
  -1  11  -7 6159.17 443.168   1
   1 -11  -1 15375.0 488.768  -2
  -1  11  -8 15375.0 488.768   1
   1 -11  -2 1091.19 438.742  -2
  -1  11  -9 1091.19 438.742   1
   1 -11  -3 7941.23 504.817  -2
  -1  11 -10 7941.23 504.817   1
  -1  11 -11-23.6518 971.582   1
   1 -11  -4 7294.31 572.965  -2
  -1  11 -11 7294.31 572.965   1
   1 -11  -5 16645.8 625.849  -2
  -1  11 -12 16645.8 625.849   1
   1 -11  -6 2780.95 576.973  -2
  -1  11 -13 2780.95 576.973   1
  -1  11 -14 4304.24 673.367   1
   1 -11  -7 5234.84 824.906  -2
  -1  11 -14 5234.84 824.906   1
  -1  11 -15 469.947 626.606   1
   1 -11  -8 12.5599 809.801  -2
  -1  11 -15 12.5599 809.801   1
  -1  11 -16 16772.7 531.985   1
  -1  11 -17 237.148 398.611   1
  -1  11 -18 1.49895 331.988   1
  -1  11 -19-1091.66 441.655   1
   1 -10  21 1408.89 406.111  -2
  -1  10  15 1408.89 406.111   1
  -1  10 -20 1600.32 367.857  -2
   1 -10 -14 1600.32 367.857   1
   1 -10  19 561.106 413.612  -2
  -1  10  13 561.106 413.612   1
  -1  10 -18 3988.05 494.048  -2
   1 -10 -12 3988.05 494.048   1
  -1  10 -17 7362.65 539.260  -2
   1 -10 -11 7362.65 539.260   1
   1 -10  16 8448.74 847.750  -2
  -1  10  10 8448.74 847.750   1
   1 -10  15 3135.77 784.779  -2
  -1  10   9 3135.77 784.779   1
   1 -10  14 1565.36 773.337  -2
  -1  10   8 1565.36 773.337   1
   1 -10  13 10952.9 759.040  -2
  -1  10   7 10952.9 759.040   1
   1 -10  12 1356.93 623.760  -2
  -1  10   6 1356.93 623.760   1
   1 -10  11 4495.48 615.841  -2
  -1  10   5 4495.48 615.841   1
   1 -10  10 1621.80 412.959  -2
  -1  10   4 1621.80 412.959   1
   1 -10   9 12180.4 586.548  -2
  -1  10   3 12180.4 586.548   1
   1 -10   8 597.980 839.849  -2
  -1  10   2 597.980 839.849   1
   1 -10   7 11395.1 1048.46  -2
  -1  10   1 11395.1 1048.46   1
   1 -10   6 29284.5 758.521  -2
  -1  10   0 29284.5 758.521   1
   1 -10   5 4210.85 623.016  -2
  -1  10  -1 4210.85 623.016   1
   1 -10   4 1276.77 722.728  -2
  -1  10  -2 1276.77 722.728   1
   1 -10   3 2766.55 524.024  -2
  -1  10  -3 2766.55 524.024   1
   1 -10   2 1263.37 541.120  -2
  -1  10  -4 1263.37 541.120   1
   1 -10   1 4021.11 961.513  -2
  -1  10  -5 4021.11 961.513   1
   1 -10   0 27551.6 1416.81  -2
  -1  10  -6 27551.6 1416.81   1
   1 -10  -1 11447.4 1153.12  -2
  -1  10  -7 11447.4 1153.12   1
   1 -10  -2 1090.72 925.545  -2
  -1  10  -8 1090.72 925.545   1
   1 -10  -3 11140.8 640.128  -2
  -1  10  -9 11140.8 640.128   1
   1 -10  -4 1164.50 377.948  -2
  -1  10 -10 1164.50 377.948   1
   1 -10  -5 5219.34 441.752  -2
  -1  10 -11 5219.34 441.752   1
   1 -10  -6 1030.25 475.752  -2
  -1  10 -12 1030.25 475.752   1
   1 -10  -7 11676.4 539.677  -2
  -1  10 -13 11676.4 539.677   1
   1 -10  -8 1704.84 508.871  -2
  -1  10 -14 1704.84 508.871   1
   1 -10  -9 2716.03 596.992  -2
  -1  10 -15 2716.03 596.992   1
   1 -10 -10 7381.43 634.208  -2
  -1  10 -16 7381.43 634.208   1
   1 -10 -11 7121.71 591.941  -2
  -1  10 -17 7121.71 591.941   1
   1 -10 -12 4424.36 508.970  -2
  -1  10 -18 4424.36 508.970   1
   1 -10 -13 397.490 410.435  -2
  -1  10 -19 397.490 410.435   1
   1 -10 -14 1540.27 605.603  -2
  -1  10 -20 1540.27 605.603   1
   1  -9 -16 2038.55 369.420   1
  -1   9  15 1095.25 286.661   1
  -1   9  14 56.8602 321.394   1
  -1   9  13 15287.0 441.696   1
  -1   9  12 2382.27 406.834   1
  -1   9  11 7047.86 456.332   1
  -1   9  10 8060.58 451.744   1
  -1   9   9 5399.39 536.049   1
  -1   9 -14 4974.62 728.414  -2
   1  -9  -9 4974.62 728.414   1
  -1   9   8-193.230 468.670   1
  -1   9   7 6281.88 596.880   1
   1  -9  12 16087.4 1275.13  -2
  -1   9   7 16087.4 1275.13   1
   1  -9  11 6486.05 587.516  -2
  -1   9   6 6486.05 587.516   1
   1  -9  10 5819.22 560.334  -2
  -1   9   5 5819.22 560.334   1
   1  -9   9 1671.69 883.870  -2
  -1   9   4 1671.69 883.870   1
   1  -9   8 25826.1 1110.43  -2
  -1   9   3 25826.1 1110.43   1
   1  -9   7 9956.16 909.002  -2
  -1   9   2 9956.16 909.002   1
   1  -9   6 1352.49 799.975  -2
  -1   9   1 1352.49 799.975   1
   1  -9   5 65514.3 1280.43  -2
  -1   9   0 65514.3 1280.43   1
   1  -9   4 69738.9 1158.57  -2
  -1   9  -1 69738.9 1158.57   1
   1  -9   3 3391.58 675.131  -2
  -1   9  -2 3391.58 675.131   1
   1  -9   2 2916.15 553.196  -2
  -1   9  -3 2916.15 553.196   1
  -1   9  -4 31842.6 864.326   1
   1  -9   1 71822.6 1451.58  -2
  -1   9  -4 71822.6 1451.58   1
  -1   9  -5 58411.3 1022.99   1
   1  -9   0 63119.9 1370.95  -2
  -1   9  -5 63119.9 1370.95   1
  -1   9  -6 1731.48 463.938   1
   1  -9  -1 1689.62 847.542  -2
  -1   9  -6 1689.62 847.542   1
   1  -9  -2 11807.2 958.558  -2
  -1   9  -7 11807.2 958.558   1
   1  -9  -3 29749.5 1163.48  -2
  -1   9  -8 29749.5 1163.48   1
  -1   9  -9 529.222 678.726   1
  -1   9 -10 3876.63 759.627   1
   1  -9  -5 6435.56 647.473  -2
  -1   9 -10 6435.56 647.473   1
  -1   9 -11 5179.41 810.077   1
   1  -9  -6 7543.23 504.528  -2
  -1   9 -11 7543.23 504.528   1
  -1   9 -12 12353.7 629.511   1
   1  -9  -7 16458.2 845.829  -2
  -1   9 -12 16458.2 845.829   1
  -1   9 -13 1105.81 590.430   1
   1  -9  -8 1661.03 779.741  -2
  -1   9 -13 1661.03 779.741   1
  -1   9 -14 705.280 442.074   1
  -1   9 -15 1085.88 430.155   1
  -1   9 -16 106.428 416.275   1
  -1   9 -17 271.521 420.431   1
  -1   9 -18 1516.90 377.830   1
  -1   9 -19 759.081 544.254   1
  -1   9 -20 1469.30 503.571   1
  -1   9 -21 845.619 418.349   1
   1  -8 -17 2134.73 372.938   1
   1  -8 -16 75.2631 422.061   1
   1  -8 -15 2921.55 324.296   1
   1  -8 -14 800.252 363.964   1
  -1   8  13 11126.1 451.985   1
   1  -8 -12 1155.52 396.113   1
   1  -8 -11 9090.94 455.362   1
  -1   8  10 11842.9 1159.79   1
   1  -8  15 13435.2 587.325  -2
  -1   8  10 13435.2 587.325   1
   1  -8  14 11362.1 668.929  -2
  -1   8   9 11362.1 668.929   1
   1  -8  13 7886.21 627.286  -2
  -1   8   8 7886.21 627.286   1
   1  -8  12 22734.9 683.691  -2
  -1   8   7 22734.9 683.691   1
   1  -8  11 12399.1 1137.96  -2
  -1   8   6 12399.1 1137.96   1
   1  -8  10 25606.4 1193.97  -2
  -1   8   5 25606.4 1193.97   1
   1  -8   9 7801.47 945.323  -2
  -1   8   4 7801.47 945.323   1
   1  -8   8 803.804 825.155  -2
  -1   8   3 803.804 825.155   1
   1  -8   7 15848.2 959.215  -2
  -1   8   2 15848.2 959.215   1
   1  -8   6 15255.2 894.918  -2
  -1   8   1 15255.2 894.918   1
   1  -8   5 22806.0 950.115  -2
  -1   8   0 22806.0 950.115   1
   1  -8   4 29104.8 961.746  -2
  -1   8  -1 29104.8 961.746   1
   1  -8   3 27728.7 802.137  -2
  -1   8  -2 27728.7 802.137   1
   1  -8   2 27893.0 616.947  -2
  -1   8  -3 27893.0 616.947   1
   1  -8   1 28439.4 486.870  -2
  -1   8  -4 28439.4 486.870   1
   1  -8   0 24874.1 630.725  -2
  -1   8  -5 24874.1 630.725   1
   1  -8  -1 17620.0 587.075  -2
  -1   8  -6 17620.0 587.075   1
   1  -8  -2 17828.5 582.644  -2
  -1   8  -7 17828.5 582.644   1
   1  -8  -3 628.173 477.500  -2
  -1   8  -8 628.173 477.500   1
   1  -8  -4 7229.89 909.525  -2
  -1   8  -9 7229.89 909.525   1
   1  -8  -5 23975.1 1103.29  -2
  -1   8 -10 23975.1 1103.29   1
  -1   8 -11 5805.53 769.859   1
   1  -8  -7 20969.3 558.705  -2
  -1   8 -12 20969.3 558.705   1
   1  -8  -8 7736.11 525.411  -2
  -1   8 -13 7736.11 525.411   1
   1  -8  -9 11732.7 577.930  -2
  -1   8 -14 11732.7 577.930   1
   1  -8 -10 13462.3 609.857  -2
  -1   8 -15 13462.3 609.857   1
  -1   8 -16 448.172 555.335   1
   1  -8 -11 7081.82 857.457  -2
  -1   8 -16 7081.82 857.457   1
  -1   8 -17 113.034 532.458   1
   1  -8 -12 471.621 801.967  -2
  -1   8 -17 471.621 801.967   1
  -1   8 -18 1347.52 612.843   1
  -1   8 -19-108.373 550.596   1
  -1   8 -20 405.414 507.594   1
  -1   8 -21 420.625 428.515   1
  -1   8 -22 351.653 336.156   1
  -1   7 -22 4996.15 498.338  -2
   1  -7 -18 4996.15 498.338   1
  -1   7 -21 2352.50 568.585  -2
   1  -7 -17 2352.50 568.585   1
  -1   7 -20-128.154 638.241  -2
   1  -7 -16-128.154 638.241   1
  -1   7 -19 1827.45 741.033  -2
   1  -7 -15 1827.45 741.033   1
   1  -7  18 1676.87 498.483  -2
  -1   7  14 1676.87 498.483   1
   1  -7  17 18333.7 643.276  -2
  -1   7  13 18333.7 643.276   1
  -1   7 -16 13035.3 622.807  -2
   1  -7 -12 13035.3 622.807   1
   1  -7  15 16856.6 772.112  -2
  -1   7  11 16856.6 772.112   1
   1  -7  14 11769.6 721.578  -2
  -1   7  10 11769.6 721.578   1
   1  -7  13 38721.6 904.773  -2
  -1   7   9 38721.6 904.773   1
   1  -7  12 5008.05 600.424  -2
  -1   7   8 5008.05 600.424   1
   1  -7  11 2327.19 1090.47  -2
  -1   7   7 2327.19 1090.47   1
   1  -7  10 8155.52 1111.30  -2
  -1   7   6 8155.52 1111.30   1
   1  -7   9 21683.9 1224.04  -2
  -1   7   5 21683.9 1224.04   1
   1  -7   8 40241.6 1423.50  -2
  -1   7   4 40241.6 1423.50   1
   1  -7   7 37564.7 1299.23  -2
  -1   7   3 37564.7 1299.23   1
   1  -7   6 61602.6 1465.21  -2
  -1   7   2 61602.6 1465.21   1
   1  -7   5 6087.72 801.923  -2
  -1   7   1 6087.72 801.923   1
   1  -7   4 24569.8 1003.46  -2
  -1   7   0 24569.8 1003.46   1
   1  -7   3 7647.63 777.473  -2
  -1   7  -1 7647.63 777.473   1
   1  -7   2 1483.51 592.119  -2
  -1   7  -2 1483.51 592.119   1
   1  -7   1 7145.39 410.400  -2
  -1   7  -3 7145.39 410.400   1
   1  -7   0 27394.6 518.413  -2
  -1   7  -4 27394.6 518.413   1
   1  -7  -1 6756.30 381.493  -2
  -1   7  -5 6756.30 381.493   1
   1  -7  -2 67226.7 969.929  -2
  -1   7  -6 67226.7 969.929   1
   1  -7  -3 39266.7 819.562  -2
  -1   7  -7 39266.7 819.562   1
   1  -7  -4 41298.7 866.780  -2
  -1   7  -8 41298.7 866.780   1
   1  -7  -5 22260.2 747.520  -2
  -1   7  -9 22260.2 747.520   1
   1  -7  -6 8665.03 651.394  -2
  -1   7 -10 8665.03 651.394   1
   1  -7  -7 10188.4 1003.72  -2
  -1   7 -11 10188.4 1003.72   1
   1  -7  -8 5144.95 502.031  -2
  -1   7 -12 5144.95 502.031   1
   1  -7  -9 36914.6 737.312  -2
  -1   7 -13 36914.6 737.312   1
   1  -7 -10 11641.1 544.215  -2
  -1   7 -14 11641.1 544.215   1
   1  -7 -11 17847.4 673.380  -2
  -1   7 -15 17847.4 673.380   1
   1  -7 -12 12363.8 618.291  -2
  -1   7 -16 12363.8 618.291   1
   1  -7 -13 17647.5 1025.54  -2
  -1   7 -17 17647.5 1025.54   1
   1  -7 -14 1507.80 799.218  -2
  -1   7 -18 1507.80 799.218   1
   1  -7 -15 1519.11 738.860  -2
  -1   7 -19 1519.11 738.860   1
   1  -7 -16 524.455 653.928  -2
  -1   7 -20 524.455 653.928   1
   1  -7 -17 1761.73 585.753  -2
  -1   7 -21 1761.73 585.753   1
   1  -7 -18 4203.54 485.856  -2
  -1   7 -22 4203.54 485.856   1
   1  -6 -19 2870.63 333.522   1
   1  -6 -18 562.869 423.464   1
   1  -6 -17 291.423 499.904   1
   1  -6 -16 427.737 569.282   1
   1  -6 -15 2333.54 633.480   1
   1  -6 -14 887.286 645.940   1
  -1   6  13 3572.24 400.858   1
  -1   6  12 1977.76 383.599   1
  -1   6  11 673.000 494.854   1
  -1   6  10-406.318 465.133   1
  -1   6   9-57.5530 467.982   1
  -1   6   8-2262.00 1676.38   1
  -1   6   7-348.077 1350.01   1
  -1   6   6-1530.31 1052.44   1
  -1   6   5 1946.81 851.735   1
  -1   6   4 151.868 636.793   1
   1  -6   6 7945.81 827.525  -2
  -1   6   3 7945.81 827.525   1
  -1   6   2 890.589 577.704   1
  -1   6   1 5899.83 593.040   1
  -1   6   0 16412.2 649.255   1
  -1   6  -1 2514.08 493.840   1
  -1   6  -2 20459.9 546.946   1
  -1   6  -3 6216.35 279.775   1
  -1   6  -4 1449.76 248.799   1
  -1   6  -5 3518.49 260.794   1
  -1   6  -6 241.908 240.146   1
  -1   6  -7 31266.4 418.244   1
  -1   6  -8 1469.25 384.497   1
  -1   6  -9 829.821 391.234   1
  -1   6 -10-6.28310 399.279   1
  -1   6 -11 5182.43 726.814   1
   1  -6  13 612.432 308.628   1
  -1   6 -14 122.302 331.074   1
   1  -6  15 6811.31 390.644   1
  -1   6 -16 2805.58 648.710   1
  -1   6 -17 196.355 610.476   1
  -1   6 -18-36.8815 598.666   1
  -1   6 -19 137.964 575.719   1
  -1   6 -20 211.548 505.809   1
  -1   6 -21 622.705 439.761   1
  -1   6 -22 135.315 349.304   1
   1  -5 -20 1320.09 287.432   1
   1  -5 -19 2345.32 400.926   1
   1  -5 -18 1633.40 485.348   1
   1  -5 -17 1606.18 564.370   1
   1  -5 -16 2281.13 600.844   1
  -1   5 -18 4620.76 823.430  -2
   1  -5 -15 4620.76 823.430   1
  -1   5 -17 2306.01 826.746  -2
   1  -5 -14 2306.01 826.746   1
  -1   5 -16 16391.4 917.177  -2
   1  -5 -13 16391.4 917.177   1
   1  -5  15 2219.59 653.862  -2
  -1   5  12 2219.59 653.862   1
   1  -5  14 4596.25 662.571  -2
  -1   5  11 4596.25 662.571   1
   1  -5  13 31099.2 3717.18  -2
  -1   5  10 31099.2 3717.18   1
   1  -5  12 40237.2 3554.26  -2
  -1   5   9 40237.2 3554.26   1
   1  -5  11 45492.3 2942.76  -2
  -1   5   8 45492.3 2942.76   1
   1  -5  10 32212.4 2678.58  -2
  -1   5   7 32212.4 2678.58   1
   1  -5   9 20785.7 2111.31  -2
  -1   5   6 20785.7 2111.31   1
   1  -5   8 2411.24 1599.61  -2
  -1   5   5 2411.24 1599.61   1
   1  -5   7 9127.04 1186.04  -2
  -1   5   4 9127.04 1186.04   1
   1  -5   6 60576.2 1228.59  -2
  -1   5   3 60576.2 1228.59   1
   1  -5   5 61244.7 1093.35  -2
  -1   5   2 61244.7 1093.35   1
   1  -5   4 78508.6 1044.57  -2
  -1   5   1 78508.6 1044.57   1
   1  -5   3 33187.0 817.894  -2
  -1   5   0 33187.0 817.894   1
  -1   5  -1 4305.42 544.365   1
   1  -5   1 157529. 961.150  -2
  -1   5  -2 157529. 961.150   1
  -1   5  -3 474.858 269.027   1
  -1   5  -4 67966.3 515.503   1
   1  -5  -1 77438.2 1043.37  -2
  -1   5  -4 77438.2 1043.37   1
  -1   5  -5 8220.11 501.813   1
   1  -5  -2 62402.2 554.285  -2
  -1   5  -5 62402.2 554.285   1
   1  -5  -3 62501.7 497.183  -2
  -1   5  -6 62501.7 497.183   1
   1  -5  -4 11810.7 519.161  -2
  -1   5  -7 11810.7 519.161   1
   1  -5  -5 2049.46 491.958  -2
  -1   5  -8 2049.46 491.958   1
   1  -5  -6 14189.6 589.921  -2
  -1   5  -9 14189.6 589.921   1
   1  -5  -7 19326.1 978.829  -2
  -1   5 -10 19326.1 978.829   1
   1  -5  -8 28517.1 1107.06  -2
  -1   5 -11 28517.1 1107.06   1
   1  -5  -9 11291.6 974.813  -2
  -1   5 -12 11291.6 974.813   1
  -1   5  10 59.1598 511.681  -2
   1  -5  13 59.1598 511.681   1
  -1   5  11 3695.31 582.027  -2
   1  -5  14 3695.31 582.027   1
  -1   5  12 2453.85 626.873  -2
   1  -5  15 2453.85 626.873   1
   1  -5 -13 17107.7 908.966  -2
  -1   5 -16 17107.7 908.966   1
   1  -5 -14 2159.15 799.645  -2
  -1   5 -17 2159.15 799.645   1
   1  -5 -15 4372.40 787.689  -2
  -1   5 -18 4372.40 787.689   1
  -1   5 -19 2414.18 601.106   1
  -1   5 -20 4451.08 544.540   1
  -1   5 -21 2162.22 453.776   1
  -1   5 -22 1407.75 360.944   1
  -1   4 -22 721.587 465.520  -2
   1  -4 -20 721.587 465.520   1
  -1   4 -21 3164.91 605.019  -2
   1  -4 -19 3164.91 605.019   1
  -1   4 -20 1004.47 675.867  -2
   1  -4 -18 1004.47 675.867   1
  -1   4 -19 5327.96 804.155  -2
   1  -4 -17 5327.96 804.155   1
  -1   4 -18 8409.71 883.593  -2
   1  -4 -16 8409.71 883.593   1
  -1   4 -17 9021.91 571.990  -2
   1  -4 -15 9021.91 571.990   1
  -1   4 -16 4918.62 557.358  -2
   1  -4 -14 4918.62 557.358   1
   1  -4  15 31317.0 918.707  -2
  -1   4  13 31317.0 918.707   1
  -1   4 -14 7440.53 706.471  -2
   1  -4 -12 7440.53 706.471   1
   1  -4  13 10861.8 3314.08  -2
  -1   4  11 10861.8 3314.08   1
   1  -4  12-570.821 2606.22  -2
  -1   4  10-570.821 2606.22   1
   1  -4  11-337.164 2122.55  -2
  -1   4   9-337.164 2122.55   1
   1  -4  10 11195.9 2053.94  -2
  -1   4   8 11195.9 2053.94   1
   1  -4   9 635.273 1421.74  -2
  -1   4   7 635.273 1421.74   1
   1  -4   8 22413.3 1741.69  -2
  -1   4   6 22413.3 1741.69   1
   1  -4   7 13445.1 1511.35  -2
  -1   4   5 13445.1 1511.35   1
   1  -4   6 19994.9 1330.12  -2
  -1   4   4 19994.9 1330.12   1
   1  -4   5 115560. 1680.82  -2
  -1   4   3 115560. 1680.82   1
   1  -4   4 11338.2 778.984  -2
  -1   4   2 11338.2 778.984   1
   1  -4   3 75938.4 1151.53  -2
  -1   4   1 75938.4 1151.53   1
   1  -4   2 167840. 1281.85  -2
  -1   4   0 167840. 1281.85   1
   1  -4   1 32187.0 800.075  -2
  -1   4  -1 32187.0 800.075   1
   1  -4   0 161780. 899.217  -2
  -1   4  -2 161780. 899.217   1
   1  -4  -1 73071.3 487.736  -2
  -1   4  -3 73071.3 487.736   1
   1  -4  -2 11663.5 325.396  -2
  -1   4  -4 11663.5 325.396   1
   1  -4  -3 99550.7 647.946  -2
  -1   4  -5 99550.7 647.946   1
   1  -4  -4 21486.1 579.056  -2
  -1   4  -6 21486.1 579.056   1
   1  -4  -5 28610.9 670.290  -2
  -1   4  -7 28610.9 670.290   1
   1  -4  -6 47597.6 833.022  -2
  -1   4  -8 47597.6 833.022   1
   1  -4  -7 6079.93 868.429  -2
  -1   4  -9 6079.93 868.429   1
   1  -4  -8 34351.8 1281.10  -2
  -1   4 -10 34351.8 1281.10   1
   1  -4  -9 2980.71 903.342  -2
  -1   4 -11 2980.71 903.342   1
  -1   4  10 1632.25 850.543  -2
   1  -4  12 1632.25 850.543   1
  -1   4  11 13672.4 660.659  -2
   1  -4  13 13672.4 660.659   1
  -1   4  12 7610.38 637.050  -2
   1  -4  14 7610.38 637.050   1
  -1   4  13 29258.6 869.878  -2
   1  -4  15 29258.6 869.878   1
   1  -4 -14 5418.68 556.325  -2
  -1   4 -16 5418.68 556.325   1
   1  -4 -15 7929.15 574.013  -2
  -1   4 -17 7929.15 574.013   1
   1  -4 -16 6593.49 822.835  -2
  -1   4 -18 6593.49 822.835   1
   1  -4 -17 5804.24 759.983  -2
  -1   4 -19 5804.24 759.983   1
   1  -4 -18 589.076 612.971  -2
  -1   4 -20 589.076 612.971   1
   1  -4 -19 3202.54 554.813  -2
  -1   4 -21 3202.54 554.813   1
   1  -4 -20 797.904 401.448  -2
  -1   4 -22 797.904 401.448   1
   1  -3 -21 871.702 293.994   1
   1  -3 -20 2135.86 412.800   1
   1  -3 -19 500.549 471.270   1
   1  -3 -18 85.5681 339.718   1
   1  -3 -17 3715.08 414.227   1
   1  -3 -16 1536.65 416.243   1
   1  -3 -15 4478.12 445.227   1
  -1   3  14 9946.81 464.767   1
   1  -3 -13 915.024 523.786   1
   1  -3 -12 6175.73 523.333   1
  -1   3  11 1820.87 1529.49   1
  -1   3  10-1031.76 1126.65   1
  -1   3   9 3868.48 1065.94   1
  -1   3   8 2737.95 931.416   1
  -1   3   7 257.797 795.944   1
  -1   3   6 21225.0 995.303   1
  -1   3   5 5275.89 755.291   1
  -1   3   4 80348.4 1236.77   1
  -1   3   3 31697.9 909.250   1
  -1   3   2 4623.20 596.771   1
  -1   3   1 74232.7 827.791   1
  -1   3   0 18774.4 525.611   1
  -1   3  -1 172746. 1074.98   1
  -1   3  -2 20047.2 245.260   1
  -1   3  -3 26048.9 262.049   1
  -1   3  -4 61944.4 394.009   1
  -1   3  -5 71112.3 614.847   1
  -1   3  -6 8544.76 385.913   1
  -1   3  -7 1062.10 361.797   1
  -1   3  -8 12487.0 762.406   1
  -1   3  -9 11.4753 642.255   1
  -1   3 -10 3969.25 738.898   1
   1  -3  11 13509.4 827.198   1
   1  -3  12 22999.8 995.671   1
  -1   3 -13 997.913 414.708   1
  -1   3 -14 313.434 342.878   1
  -1   3 -15 5333.53 385.649   1
  -1   3 -16 2038.03 412.157   1
  -1   3 -17 399.462 396.133   1
  -1   3 -18 1182.88 392.449   1
  -1   3 -19 1661.95 360.417   1
  -1   3 -20 62.5042 305.020   1
  -1   3 -21 3692.88 423.394   1
   1  -2 -21 203.553 327.785   1
   1  -2 -20 2250.74 436.900   1
   1  -2 -19 1867.67 452.412   1
  -1   2 -20 3977.07 676.986  -2
   1  -2 -19 3977.07 676.986   1
  -1   2 -19 6758.99 494.532  -2
   1  -2 -18 6758.99 494.532   1
  -1   2 -18 953.214 516.470  -2
   1  -2 -17 953.214 516.470   1
  -1   2 -17 8706.28 570.136  -2
   1  -2 -16 8706.28 570.136   1
  -1   2 -16 3256.85 543.558  -2
   1  -2 -15 3256.85 543.558   1
  -1   2 -15 10591.3 562.918  -2
   1  -2 -14 10591.3 562.918   1
  -1   2 -14 4196.87 654.797  -2
   1  -2 -13 4196.87 654.797   1
   1  -2  13 868.481 1460.36  -2
  -1   2  12 868.481 1460.36   1
   1  -2  12 21482.9 1476.42  -2
  -1   2  11 21482.9 1476.42   1
   1  -2  11-343.106 1068.37  -2
  -1   2  10-343.106 1068.37   1
   1  -2  10 1881.67 999.958  -2
  -1   2   9 1881.67 999.958   1
   1  -2   9 3244.34 915.219  -2
  -1   2   8 3244.34 915.219   1
   1  -2   8 84833.5 1386.94  -2
  -1   2   7 84833.5 1386.94   1
   1  -2   7 27652.6 966.273  -2
  -1   2   6 27652.6 966.273   1
   1  -2   6 152032. 1520.00  -2
  -1   2   5 152032. 1520.00   1
   1  -2   5 159648. 1441.98  -2
  -1   2   4 159648. 1441.98   1
   1  -2   4 132157. 1222.06  -2
  -1   2   3 132157. 1222.06   1
   1  -2   3 15797.6 645.083  -2
  -1   2   2 15797.6 645.083   1
  -1   2   1 2038.46 359.436   1
  -1   2   0 791.952 299.480   1
  -1   2  -2 18419.0 272.267   1
  -1   2  -3 4612.92 264.722   1
   1  -2  -3 170182. 739.491  -2
  -1   2  -4 170182. 739.491   1
   1  -2  -4 144281. 780.910  -2
  -1   2  -5 144281. 780.910   1
   1  -2  -5 141793. 1373.01  -2
  -1   2  -6 141793. 1373.01   1
   1  -2  -6 26917.7 968.599  -2
  -1   2  -7 26917.7 968.599   1
   1  -2  -7 69468.7 1300.23  -2
  -1   2  -8 69468.7 1300.23   1
   1  -2  -8 3732.34 879.800  -2
  -1   2  -9 3732.34 879.800   1
  -1   2   9 3546.81 794.199  -2
   1  -2  10 3546.81 794.199   1
  -1   2  10-124.789 763.798  -2
   1  -2  11-124.789 763.798   1
  -1   2  11 1897.54 844.758  -2
   1  -2  12 1897.54 844.758   1
  -1   2 -13 340.162 513.563   1
  -1   2  12 3572.16 535.630  -2
   1  -2  13 3572.16 535.630   1
   1  -2 -13 4376.69 455.574  -2
  -1   2 -14 4376.69 455.574   1
  -1   2  14 11676.6 523.853  -2
   1  -2  15 11676.6 523.853   1
   1  -2 -15 3993.15 544.669  -2
  -1   2 -16 3993.15 544.669   1
   1  -2 -16 7513.60 549.331  -2
  -1   2 -17 7513.60 549.331   1
   1  -2 -17 1420.75 508.213  -2
  -1   2 -18 1420.75 508.213   1
   1  -2 -18 2075.02 463.021  -2
  -1   2 -19 2075.02 463.021   1
  -1   2 -20 666.310 443.013   1
   1  -2 -19 3883.29 591.653  -2
  -1   2 -20 3883.29 591.653   1
  -1   2 -21 52.0479 254.221   1
  -1   1 -21 1907.06 484.769  -2
   1  -1 -21 1907.06 484.769   1
  -1   1 -20 3138.39 403.133  -2
   1  -1 -20 3138.39 403.133   1
  -1   1 -19 661.553 441.139  -2
   1  -1 -19 661.553 441.139   1
  -1   1 -18 6799.64 531.121  -2
   1  -1 -18 6799.64 531.121   1
  -1   1 -17 6140.75 557.261  -2
   1  -1 -17 6140.75 557.261   1
  -1   1 -16 5139.24 556.867  -2
   1  -1 -16 5139.24 556.867   1
  -1   1 -15 28602.9 664.930  -2
   1  -1 -15 28602.9 664.930   1
   1  -1  14 16048.5 739.405  -2
  -1   1  14 16048.5 739.405   1
  -1   1 -13 3263.87 590.605  -2
   1  -1 -13 3263.87 590.605   1
   1  -1  12 378.283 1013.25  -2
  -1   1  12 378.283 1013.25   1
   1  -1  11 38075.4 1399.60  -2
  -1   1  11 38075.4 1399.60   1
   1  -1  10 15628.8 1035.81  -2
  -1   1  10 15628.8 1035.81   1
   1  -1   9 80320.6 1514.61  -2
  -1   1   9 80320.6 1514.61   1
   1  -1   8 8270.34 848.295  -2
  -1   1   8 8270.34 848.295   1
   1  -1   7 26296.4 929.235  -2
  -1   1   7 26296.4 929.235   1
   1  -1   6 14622.2 799.962  -2
  -1   1   6 14622.2 799.962   1
   1  -1   5 4609.59 642.291  -2
  -1   1   5 4609.59 642.291   1
   1  -1   4 25397.8 766.207  -2
  -1   1   4 25397.8 766.207   1
   1  -1   3 4609.20 512.303  -2
  -1   1   3 4609.20 512.303   1
   1  -1   2 122248. 796.573  -2
  -1   1   2 122248. 796.573   1
  -1   1   1 17432.6 338.490   1
  -1   1  -1 63209.3 523.400  -2
   1  -1  -1 63209.3 523.400   1
  -1   1   0 109262. 590.562   1
  -1   1   0 229153. 541.539  -2
   1  -1   0 229153. 541.539   1
  -1   1  -1 45348.1 440.551   1
  -1   1  -2 190939. 590.662   1
   1  -1  -2 195904. 913.046  -2
  -1   1  -2 195904. 913.046   1
   1  -1  -3 5371.73 304.194  -2
  -1   1  -3 5371.73 304.194   1
   1  -1  -4 21176.7 738.298  -2
  -1   1  -4 21176.7 738.298   1
   1  -1  -5 4312.74 701.129  -2
  -1   1  -5 4312.74 701.129   1
   1  -1  -6 15707.4 917.699  -2
  -1   1  -6 15707.4 917.699   1
   1  -1  -7 25003.6 1045.94  -2
  -1   1  -7 25003.6 1045.94   1
   1  -1  -8 7961.96 927.854  -2
  -1   1  -8 7961.96 927.854   1
  -1   1   9 74800.9 1445.79  -2
   1  -1   9 74800.9 1445.79   1
  -1   1  10 15638.6 977.646  -2
   1  -1  10 15638.6 977.646   1
  -1   1  11 37653.6 1295.19  -2
   1  -1  11 37653.6 1295.19   1
  -1   1  12 148.504 863.515  -2
   1  -1  12 148.504 863.515   1
   1  -1 -13 2597.17 438.773  -2
  -1   1 -13 2597.17 438.773   1
  -1   1  14 16878.0 543.805  -2
   1  -1  14 16878.0 543.805   1
  -1   1  15 29415.7 628.149  -2
   1  -1  15 29415.7 628.149   1
   1  -1 -16 4777.51 549.860  -2
  -1   1 -16 4777.51 549.860   1
   1  -1 -17 6509.78 551.562  -2
  -1   1 -17 6509.78 551.562   1
   1  -1 -18 6638.04 524.639  -2
  -1   1 -18 6638.04 524.639   1
   1  -1 -19 564.395 432.561  -2
  -1   1 -19 564.395 432.561   1
   1  -1 -20 3212.21 391.930  -2
  -1   1 -20 3212.21 391.930   1
   1  -1 -21 2261.24 477.700  -2
  -1   1 -21 2261.24 477.700   1
   1   0 -21 162.238 259.700   1
   1   0 -20 741.620 313.333   1
   1   0 -19 55.8199 355.612   1
   1   0 -18 2085.38 410.426   1
   1   0 -17-86.9293 405.200   1
   1   0 -16 146.244 410.031   1
   1   0 -15 4943.15 416.925   1
   1   0 -14 17354.9 459.232   1
   1   0 -13 6955.15 477.431   1
  -1   0  12 81.3932 713.524   1
  -1   0  11 2285.40 705.018   1
  -1   0  10 12985.4 749.327   1
  -1   0   9 2564.93 575.006   1
  -1   0   8 31715.2 830.318   1
  -1   0   7 20024.7 697.225   1
  -1   0   6 67582.6 929.928   1
  -1   0   5 65857.0 871.582   1
  -1   0   4 138627. 994.587   1
  -1   0   3 11841.7 347.300   1
  -1   0   2 8728.79 243.434   1
  -1   0   1 22828.5 240.550   1
   1   0   0 15147.5 141.771   1
  -1   0  -1 152.705 226.135   1
  -1   0  -2 116.410 313.933   1
  -1   0  -3 200931. 1279.92   1
  -1   0  -4 141496. 1288.78   1
  -1   0  -5 34035.0 865.263   1
  -1   0  -6 86681.8 1228.92   1
   1   0   7 4721.52 451.572   1
   1   0   8 13821.5 720.064   1
   1   0   9 1707.88 614.840   1
   1   0  10 1133.20 665.844   1
   1   0  11 481.234 678.705   1
   1   0  12 14057.8 909.949   1
   1   0  13 4534.95 355.713   1
  -1   0 -14 3049.06 366.967   1
   1   0  15 392.381 374.746   1
  -1   0 -16 158.861 390.294   1
  -1   0 -17 661.568 393.878   1
  -1   0 -18 2212.18 389.211   1
  -1   0 -19 719.064 326.006   1
  -1   0 -20 279.231 426.125   1
  -1   0 -21 73.9887 349.811   1
   1   1 -22 706.565 307.509   1
  -1  -1 -20 320.635 350.878  -2
   1   1 -21 320.635 350.878   1
  -1  -1 -19 3109.24 425.995  -2
   1   1 -20 3109.24 425.995   1
  -1  -1 -18 483.973 467.003  -2
   1   1 -19 483.973 467.003   1
  -1  -1 -17 3465.23 525.253  -2
   1   1 -18 3465.23 525.253   1
  -1  -1 -16 8301.58 575.038  -2
   1   1 -17 8301.58 575.038   1
  -1  -1 -15 8130.09 584.992  -2
   1   1 -16 8130.09 584.992   1
   1   1  14 2325.81 495.743  -2
  -1  -1  15 2325.81 495.743   1
  -1  -1 -13 48556.9 669.895  -2
   1   1 -14 48556.9 669.895   1
   1   1  12 625.111 531.118  -2
  -1  -1  13 625.111 531.118   1
   1   1  11 14941.6 1068.25  -2
  -1  -1  12 14941.6 1068.25   1
   1   1  10 871.694 774.610  -2
  -1  -1  11 871.694 774.610   1
   1   1   9 24119.0 1011.43  -2
  -1  -1  10 24119.0 1011.43   1
   1   1   8 75917.5 1327.65  -2
  -1  -1   9 75917.5 1327.65   1
   1   1   7 171792. 1726.48  -2
  -1  -1   8 171792. 1726.48   1
   1   1   6 90459.5 1199.21  -2
  -1  -1   7 90459.5 1199.21   1
   1   1   5 40798.4 637.082  -2
  -1  -1   6 40798.4 637.082   1
  -1  -1  -4 380135. 1364.38  -2
   1   1  -5 380135. 1364.38   1
   1   1   3 99400.4 929.722  -2
  -1  -1   4 99400.4 929.722   1
   1   1   2 24060.4 460.642  -2
  -1  -1   3 24060.4 460.642   1
   1   1   1 202103. 746.508  -2
  -1  -1   2 202103. 746.508   1
   1   1   0 27228.2 329.436   1
   1   1  -1 78657.3 569.665  -2
  -1  -1   0 78657.3 569.665   1
   1   1  -2 169567. 1080.66  -2
  -1  -1  -1 169567. 1080.66   1
   1   1  -3 23451.6 688.152  -2
  -1  -1  -2 23451.6 688.152   1
   1   1  -4 96843.1 774.656  -2
  -1  -1  -3 96843.1 774.656   1
  -1  -1   5 367214. 1453.62  -2
   1   1   4 367214. 1453.62   1
  -1  -1   6 42597.3 959.249  -2
   1   1   5 42597.3 959.249   1
  -1  -1   7 84823.1 1281.53  -2
   1   1   6 84823.1 1281.53   1
  -1  -1   8 162965. 1783.83  -2
   1   1   7 162965. 1783.83   1
  -1  -1   9 71963.4 1411.03  -2
   1   1   8 71963.4 1411.03   1
  -1  -1  10 22134.4 1053.93  -2
   1   1   9 22134.4 1053.93   1
  -1  -1  11 907.808 826.102  -2
   1   1  10 907.808 826.102   1
  -1  -1  12 14171.0 1113.75  -2
   1   1  11 14171.0 1113.75   1
   1   1 -13-176.528 556.636  -2
  -1  -1 -12-176.528 556.636   1
   1   1 -14 52052.3 675.935  -2
  -1  -1 -13 52052.3 675.935   1
  -1  -1  15 1380.54 473.440  -2
   1   1  14 1380.54 473.440   1
   1   1 -16 7721.37 566.236  -2
  -1  -1 -15 7721.37 566.236   1
   1   1 -17 8598.84 564.105  -2
  -1  -1 -16 8598.84 564.105   1
   1   1 -18 3388.41 825.182  -2
  -1  -1 -17 3388.41 825.182   1
   1   1 -19 2499.23 752.911  -2
  -1  -1 -18 2499.23 752.911   1
   1   1 -20 3637.70 659.557  -2
  -1  -1 -19 3637.70 659.557   1
   1   1 -21 367.322 539.980  -2
  -1  -1 -20 367.322 539.980   1
   1   1 -22 2501.37 457.229  -2
  -1  -1 -21 2501.37 457.229   1
   1   2 -22 787.985 351.635   1
   1   2 -21 908.091 380.160   1
  -1  -2 -19 11302.9 642.704  -2
   1   2 -21 11302.9 642.704   1
   1   2 -20 605.060 438.598   1
  -1  -2 -18 4967.54 671.494  -2
   1   2 -20 4967.54 671.494   1
  -1  -2 -17 11975.1 543.576  -2
   1   2 -19 11975.1 543.576   1
  -1  -2 -16 4453.06 520.849  -2
   1   2 -18 4453.06 520.849   1
  -1  -2 -15 9330.86 568.957  -2
   1   2 -17 9330.86 568.957   1
  -1  -2 -14 4498.90 496.256  -2
   1   2 -16 4498.90 496.256   1
  -1  -2 -13 39217.4 623.226  -2
   1   2 -15 39217.4 623.226   1
  -1  -2 -12 1331.19 440.923  -2
   1   2 -14 1331.19 440.923   1
   1   2  11 28265.9 1160.29  -2
  -1  -2  13 28265.9 1160.29   1
   1   2  10 21159.9 1004.16  -2
  -1  -2  12 21159.9 1004.16   1
   1   2   9 46187.5 1137.18  -2
  -1  -2  11 46187.5 1137.18   1
   1   2   8 10426.9 772.375  -2
  -1  -2  10 10426.9 772.375   1
   1   2   7 1630.23 624.095  -2
  -1  -2   9 1630.23 624.095   1
   1   2   6 82612.3 1099.88  -2
  -1  -2   8 82612.3 1099.88   1
  -1  -2  -5 46962.9 635.810  -2
   1   2  -7 46962.9 635.810   1
  -1  -2  -4 36220.3 640.025  -2
   1   2  -6 36220.3 640.025   1
  -1  -2  -3 102031. 799.404  -2
   1   2  -5 102031. 799.404   1
  -1  -2  -2 51439.3 473.128  -2
   1   2  -4 51439.3 473.128   1
   1   2  -3 60158.2 714.222   1
  -1  -2  -1 66404.3 428.386  -2
   1   2  -3 66404.3 428.386   1
   1   2  -1 7204.05 167.518   1
   1   2   0 50164.8 427.316   1
  -1  -2   3 79703.0 667.675  -2
   1   2   1 79703.0 667.675   1
  -1  -2   4 57992.7 770.035  -2
   1   2   2 57992.7 770.035   1
  -1  -2   5 110222. 1065.67  -2
   1   2   3 110222. 1065.67   1
  -1  -2   6 35568.1 840.723  -2
   1   2   4 35568.1 840.723   1
  -1  -2   7 45138.1 935.869  -2
   1   2   5 45138.1 935.869   1
  -1  -2   8 79255.2 1233.95  -2
   1   2   6 79255.2 1233.95   1
  -1  -2   9 2288.61 745.415  -2
   1   2   7 2288.61 745.415   1
  -1  -2  10 9893.52 878.331  -2
   1   2   8 9893.52 878.331   1
  -1  -2  11 47456.6 1301.94  -2
   1   2   9 47456.6 1301.94   1
  -1  -2  12 20335.6 1109.69  -2
   1   2  10 20335.6 1109.69   1
  -1  -2  13 30104.9 1326.83  -2
   1   2  11 30104.9 1326.83   1
  -1  -2  14 812.748 608.943  -2
   1   2  12 812.748 608.943   1
  -1  -2  15 42320.7 888.236  -2
   1   2  13 42320.7 888.236   1
   1   2 -16 4102.37 763.859  -2
  -1  -2 -14 4102.37 763.859   1
   1   2 -17 8907.41 888.456  -2
  -1  -2 -15 8907.41 888.456   1
   1   2 -18 4684.37 829.580  -2
  -1  -2 -16 4684.37 829.580   1
   1   2 -19 13011.2 863.186  -2
  -1  -2 -17 13011.2 863.186   1
   1   2 -20 5441.06 734.787  -2
  -1  -2 -18 5441.06 734.787   1
   1   2 -21 11837.8 694.188  -2
  -1  -2 -19 11837.8 694.188   1
  -1  -2 -20 218.267 391.596   1
   1   3 -22 260.607 372.957   1
   1   3 -21 725.224 457.072   1
   1   3 -20 773.882 503.593   1
   1   3 -19 4386.73 620.270   1
   1   3 -18 11835.2 477.915   1
   1   3 -17 637.456 404.563   1
   1   3 -16 8954.74 431.332   1
  -1  -3  15 7798.06 396.794   1
   1   3 -14 2666.09 440.080   1
  -1  -3  13 631.243 639.336   1
  -1  -3  12 6919.99 646.832   1
  -1  -3  11 1468.48 548.526   1
  -1  -3  10 6884.05 552.455   1
  -1  -3   9 2716.15 475.481   1
   1   3  -8 15569.6 394.023   1
   1   3  -7 14185.0 484.831   1
   1   3  -6 11365.9 322.232   1
   1   3  -5 177390. 709.098   1
   1   3  -4 13443.1 296.068   1
   1   3  -3 1081.55 188.090   1
   1   3  -2 30721.9 628.977   1
   1   3  -1 50133.9 338.805   1
   1   3   0 162957. 908.115   1
   1   3   1 352414. 1517.14   1
   1   3   2 33425.6 661.754   1
   1   3   3 52030.4 832.659   1
   1   3   4 209.955 473.788   1
   1   3   5 904.028 558.989   1
   1   3   6 21742.1 800.836   1
   1   3   7 18313.7 817.715   1
   1   3   8 7350.58 741.347   1
   1   3   9 15742.7 927.073   1
   1   3  10 3530.30 867.811   1
   1   3  11 1046.93 471.707   1
  -1  -3 -12-399.444 510.179   1
   1   3  13 7386.37 647.765   1
  -1  -3 -14 27.2015 644.585   1
  -1  -3 -15 12901.1 759.689   1
  -1  -3 -16 1060.27 618.942   1
  -1  -3 -17 723.520 573.011   1
  -1  -3 -18 578.230 529.927   1
  -1  -3 -19 10429.0 529.789   1
  -1  -3 -20 238.197 359.592   1
  -1  -4 -19 2791.40 514.109  -2
   1   4 -22 2791.40 514.109   1
  -1  -4 -18 62.4319 582.095  -2
   1   4 -21 62.4319 582.095   1
  -1  -4 -17 1326.68 681.017  -2
   1   4 -20 1326.68 681.017   1
  -1  -4 -16 1713.70 761.224  -2
   1   4 -19 1713.70 761.224   1
  -1  -4 -15 10585.9 905.919  -2
   1   4 -18 10585.9 905.919   1
  -1  -4 -14 29018.5 1100.40  -2
   1   4 -17 29018.5 1100.40   1
  -1  -4 -13 14918.4 958.508  -2
   1   4 -16 14918.4 958.508   1
   1   4  12 3080.97 620.510  -2
  -1  -4  15 3080.97 620.510   1
   1   4  11 7017.06 607.566  -2
  -1  -4  14 7017.06 607.566   1
   1   4  10 4110.61 841.903  -2
  -1  -4  13 4110.61 841.903   1
   1   4   9 253.788 682.199  -2
  -1  -4  12 253.788 682.199   1
   1   4   8 4555.03 717.812  -2
  -1  -4  11 4555.03 717.812   1
   1   4   7 47730.9 1214.83  -2
  -1  -4  10 47730.9 1214.83   1
  -1  -4  -6 29852.5 814.445  -2
   1   4  -9 29852.5 814.445   1
  -1  -4  -5 58883.9 960.541  -2
   1   4  -8 58883.9 960.541   1
  -1  -4  -4 586.046 361.406  -2
   1   4  -7 586.046 361.406   1
  -1  -4  -3 31706.2 491.928  -2
   1   4  -6 31706.2 491.928   1
  -1  -4  -2 31678.9 427.984  -2
   1   4  -5 31678.9 427.984   1
  -1  -4  -1 16064.3 320.847  -2
   1   4  -4 16064.3 320.847   1
  -1  -4   0 4948.93 313.678  -2
   1   4  -3 4948.93 313.678   1
  -1  -4   1 20732.2 803.835  -2
   1   4  -2 20732.2 803.835   1
  -1  -4   2 19718.6 435.015  -2
   1   4  -1 19718.6 435.015   1
  -1  -4   3 3667.11 494.633  -2
   1   4   0 3667.11 494.633   1
  -1  -4   4 13533.1 875.329  -2
   1   4   1 13533.1 875.329   1
  -1  -4   5 19998.5 1075.57  -2
   1   4   2 19998.5 1075.57   1
  -1  -4   6 30104.7 1112.16  -2
   1   4   3 30104.7 1112.16   1
  -1  -4   7 681.106 824.975  -2
   1   4   4 681.106 824.975   1
  -1  -4   8 58638.5 1415.54  -2
   1   4   5 58638.5 1415.54   1
  -1  -4   9 29886.4 1315.13  -2
   1   4   6 29886.4 1315.13   1
  -1  -4  10 53051.2 1581.85  -2
   1   4   7 53051.2 1581.85   1
  -1  -4  11 4287.60 1221.10  -2
   1   4   8 4287.60 1221.10   1
  -1  -4  12-529.122 1286.48  -2
   1   4   9-529.122 1286.48   1
  -1  -4  13 2737.88 1822.05  -2
   1   4  10 2737.88 1822.05   1
   1   4 -14 5789.17 506.503  -2
  -1  -4 -11 5789.17 506.503   1
  -1  -4  15 3409.20 510.926  -2
   1   4  12 3409.20 510.926   1
  -1  -4  16 14747.5 948.150  -2
   1   4  13 14747.5 948.150   1
   1   4 -17 29458.1 1128.49  -2
  -1  -4 -14 29458.1 1128.49   1
   1   4 -18 11086.6 924.434  -2
  -1  -4 -15 11086.6 924.434   1
   1   4 -19 1478.21 791.077  -2
  -1  -4 -16 1478.21 791.077   1
   1   4 -20 1111.79 720.378  -2
  -1  -4 -17 1111.79 720.378   1
   1   4 -21 642.740 637.012  -2
  -1  -4 -18 642.740 637.012   1
   1   4 -22 2858.76 552.444  -2
  -1  -4 -19 2858.76 552.444   1
   1   4 -23 8971.35 450.303  -2
  -1  -4 -20 8971.35 450.303   1
   1   5 -23 104.449 301.658   1
   1   5 -22 126.259 392.954   1
   1   5 -21 1124.78 485.452   1
   1   5 -20 906.446 541.886   1
   1   5 -19 2957.85 614.029   1
  -1  -5 -14 3433.30 796.114  -2
   1   5 -18 3433.30 796.114   1
  -1  -5 -13 18861.6 926.752  -2
   1   5 -17 18861.6 926.752   1
  -1  -5 -12 7613.78 835.808  -2
   1   5 -16 7613.78 835.808   1
  -1  -5 -11 1883.35 730.592  -2
   1   5 -15 1883.35 730.592   1
   1   5  10 13580.7 601.886  -2
  -1  -5  14 13580.7 601.886   1
   1   5   9 7448.73 803.807  -2
  -1  -5  13 7448.73 803.807   1
   1   5   8 5640.42 715.441  -2
  -1  -5  12 5640.42 715.441   1
   1   5   7 14112.6 766.845  -2
  -1  -5  11 14112.6 766.845   1
  -1  -5  -6 62407.5 908.644  -2
   1   5 -10 62407.5 908.644   1
  -1  -5  -5 20247.7 659.188  -2
   1   5  -9 20247.7 659.188   1
  -1  -5  -4 12001.1 416.067  -2
   1   5  -8 12001.1 416.067   1
  -1  -5  -3 44413.9 507.840  -2
   1   5  -7 44413.9 507.840   1
  -1  -5  -2 17162.2 368.994  -2
   1   5  -6 17162.2 368.994   1
  -1  -5  -1 134741. 597.277  -2
   1   5  -5 134741. 597.277   1
   1   5  -4 92.1373 263.235   1
  -1  -5   0 3726.41 477.038  -2
   1   5  -4 3726.41 477.038   1
  -1  -5   1 8420.76 485.278  -2
   1   5  -3 8420.76 485.278   1
   1   5  -2 2622.33 352.774   1
  -1  -5   2 5848.81 490.996  -2
   1   5  -2 5848.81 490.996   1
   1   5  -1 402.326 347.402   1
  -1  -5   4 3767.47 517.368  -2
   1   5   0 3767.47 517.368   1
  -1  -5   5 134339. 1219.49  -2
   1   5   1 134339. 1219.49   1
  -1  -5   6 16743.1 1249.03  -2
   1   5   2 16743.1 1249.03   1
  -1  -5   7 37334.1 1743.33  -2
   1   5   3 37334.1 1743.33   1
  -1  -5   8 9076.93 1828.86  -2
   1   5   4 9076.93 1828.86   1
  -1  -5   9 7582.28 1951.40  -2
   1   5   5 7582.28 1951.40   1
  -1  -5  10 31000.6 2111.62  -2
   1   5   6 31000.6 2111.62   1
  -1  -5  11 352.276 2200.16  -2
   1   5   7 352.276 2200.16   1
  -1  -5  12-2504.14 2708.74  -2
   1   5   8-2504.14 2708.74   1
  -1  -5  13-3945.06 3448.78  -2
   1   5   9-3945.06 3448.78   1
   1   5 -14 14495.8 535.634  -2
  -1  -5 -10 14495.8 535.634   1
  -1  -5  15 2016.08 490.126  -2
   1   5  11 2016.08 490.126   1
   1   5 -16 8121.29 543.102  -2
  -1  -5 -12 8121.29 543.102   1
  -1  -5  17 20794.3 596.948  -2
   1   5  13 20794.3 596.948   1
   1   5 -18 2176.22 827.514  -2
  -1  -5 -14 2176.22 827.514   1
  -1  -5 -15 1750.10 616.117   1
  -1  -5 -16 10780.2 655.160   1
  -1  -5 -17 236.981 497.277   1
  -1  -5 -18 1850.10 433.242   1
  -1  -5 -19 5621.13 381.600   1
   1   6 -23 3483.05 318.907   1
   1   6 -22 948.420 402.022   1
   1   6 -21 506.171 475.542   1
   1   6 -20 1417.10 548.311   1
   1   6 -19 561.282 583.222   1
   1   6 -18 469.090 597.333   1
   1   6 -17 421.489 620.634   1
   1   6 -16 138.113 616.485   1
   1   6 -15 1068.71 584.648   1
   1   6 -14 1431.62 550.487   1
   1   6 -13 326.517 517.970   1
  -1  -6  12 2604.41 551.565   1
   1   6 -11 11239.9 521.371   1
   1   6 -10 8718.32 510.294   1
   1   6  -9 442.846 412.368   1
   1   6  -8 19852.5 574.931   1
   1   6  -7 24101.5 591.292   1
   1   6  -6 9719.22 293.078   1
   1   6  -5 4527.54 250.185   1
   1   6  -4 2896.68 249.445   1
   1   6  -3 6187.29 426.621   1
   1   6  -2 2895.38 282.335   1
   1   6  -1 15704.5 428.902   1
   1   6   0 373.540 407.464   1
   1   6   1 5750.97 517.335   1
   1   6   2 10544.9 630.249   1
   1   6   3 35437.7 1229.77   1
   1   6   4 9715.24 1541.26   1
   1   6   5 5987.78 2010.54   1
   1   6   6 5574.87 2470.85   1
   1   6   7 7880.01 2970.69   1
   1   6   8 13144.8 3466.37   1
   1   6   9 107.359 363.334   1
   1   6  10 170.990 373.893   1
  -1  -6 -11 6400.23 441.264   1
  -1  -6 -12 3963.29 423.747   1
   1   6  13 768.719 385.607   1
  -1  -6 -14 4793.29 426.618   1
  -1  -6 -15 275.716 546.711   1
  -1  -6 -16 329.153 503.152   1
  -1  -6 -17 112.145 466.710   1
  -1  -6 -18 289.064 356.215   1
  -1  -7 -18 4612.86 403.991  -2
   1   7 -23 4612.86 403.991   1
  -1  -7 -17 793.814 496.718  -2
   1   7 -22 793.814 496.718   1
  -1  -7 -16 3060.44 631.359  -2
   1   7 -21 3060.44 631.359   1
  -1  -7 -15 809.429 682.826  -2
   1   7 -20 809.429 682.826   1
  -1  -7 -14 2360.89 766.588  -2
   1   7 -19 2360.89 766.588   1
  -1  -7 -13 2329.73 804.989  -2
   1   7 -18 2329.73 804.989   1
  -1  -7 -12 8213.19 908.052  -2
   1   7 -17 8213.19 908.052   1
  -1  -7 -11 6840.59 870.401  -2
   1   7 -16 6840.59 870.401   1
  -1  -7 -10 11326.8 619.034  -2
   1   7 -15 11326.8 619.034   1
  -1  -7  -9 2007.75 525.832  -2
   1   7 -14 2007.75 525.832   1
  -1  -7  -8 1916.32 499.369  -2
   1   7 -13 1916.32 499.369   1
  -1  -7  -7 5504.40 1108.22  -2
   1   7 -12 5504.40 1108.22   1
  -1  -7  -6 5670.19 1062.94  -2
   1   7 -11 5670.19 1062.94   1
  -1  -7  -5 3580.37 601.937  -2
   1   7 -10 3580.37 601.937   1
  -1  -7  -4 11350.3 680.483  -2
   1   7  -9 11350.3 680.483   1
  -1  -7  -3 24957.2 804.287  -2
   1   7  -8 24957.2 804.287   1
  -1  -7  -2 32238.6 844.210  -2
   1   7  -7 32238.6 844.210   1
  -1  -7  -1 25779.9 787.340  -2
   1   7  -6 25779.9 787.340   1
  -1  -7   0 48649.9 939.378  -2
   1   7  -5 48649.9 939.378   1
  -1  -7   1 20409.3 480.623  -2
   1   7  -4 20409.3 480.623   1
  -1  -7   2 22377.0 738.056  -2
   1   7  -3 22377.0 738.056   1
  -1  -7   3 21961.9 738.595  -2
   1   7  -2 21961.9 738.595   1
  -1  -7   4 20619.0 629.455  -2
   1   7  -1 20619.0 629.455   1
  -1  -7   5 45852.7 1070.58  -2
   1   7   0 45852.7 1070.58   1
  -1  -7   6 24326.1 920.525  -2
   1   7   1 24326.1 920.525   1
  -1  -7   7 31309.3 1077.73  -2
   1   7   2 31309.3 1077.73   1
  -1  -7   8 23653.0 1077.01  -2
   1   7   3 23653.0 1077.01   1
  -1  -7   9 8731.16 817.876  -2
   1   7   4 8731.16 817.876   1
  -1  -7  10 1775.76 1250.69  -2
   1   7   5 1775.76 1250.69   1
  -1  -7  11 3321.57 1740.76  -2
   1   7   6 3321.57 1740.76   1
  -1  -7  12 5459.54 666.621  -2
   1   7   7 5459.54 666.621   1
   1   7 -13 1679.38 492.791  -2
  -1  -7  -8 1679.38 492.791   1
   1   7 -14 2332.40 513.873  -2
  -1  -7  -9 2332.40 513.873   1
  -1  -7  15 9959.19 572.717  -2
   1   7  10 9959.19 572.717   1
   1   7 -16 7774.92 591.426  -2
  -1  -7 -11 7774.92 591.426   1
  -1  -7  17 8692.90 585.639  -2
   1   7  12 8692.90 585.639   1
  -1  -7  18 2429.16 511.916  -2
   1   7  13 2429.16 511.916   1
   1   7 -19 2663.40 483.977  -2
  -1  -7 -14 2663.40 483.977   1
  -1  -7  20 1664.38 429.649  -2
   1   7  15 1664.38 429.649   1
   1   7 -21 3515.88 626.302  -2
  -1  -7 -16 3515.88 626.302   1
   1   7 -22 553.111 501.964  -2
  -1  -7 -17 553.111 501.964   1
   1   8 -22 524.549 366.517   1
   1   8 -21 3702.08 486.527   1
   1   8 -20 6577.26 586.791   1
   1   8 -19 750.401 569.959   1
   1   8 -18 12492.0 715.874   1
  -1  -8 -11 29.9258 817.891  -2
   1   8 -17 29.9258 817.891   1
   1   8 -16 396.179 524.626   1
  -1  -8 -10 2417.83 803.193  -2
   1   8 -16 2417.83 803.193   1
  -1  -8  -9 4661.35 548.884  -2
   1   8 -15 4661.35 548.884   1
  -1  -8  -8 7753.17 562.888  -2
   1   8 -14 7753.17 562.888   1
  -1  -8  -7 1567.88 511.944  -2
   1   8 -13 1567.88 511.944   1
   1   8 -12 17654.7 1080.71   1
  -1  -8  -6 24635.9 579.246  -2
   1   8 -12 24635.9 579.246   1
   1   8 -11 3539.71 799.676   1
  -1  -8  -4 63.8087 923.787  -2
   1   8 -10 63.8087 923.787   1
  -1  -8  -3 1533.49 559.717  -2
   1   8  -9 1533.49 559.717   1
  -1  -8  -2 29770.5 746.220  -2
   1   8  -8 29770.5 746.220   1
  -1  -8  -1 32091.3 748.310  -2
   1   8  -7 32091.3 748.310   1
  -1  -8   0 21806.5 683.030  -2
   1   8  -6 21806.5 683.030   1
  -1  -8   1 2119.95 562.470  -2
   1   8  -5 2119.95 562.470   1
  -1  -8   2 26452.6 723.781  -2
   1   8  -4 26452.6 723.781   1
  -1  -8   3 10775.0 632.129  -2
   1   8  -3 10775.0 632.129   1
  -1  -8   4 25777.3 726.826  -2
   1   8  -2 25777.3 726.826   1
  -1  -8   5 1803.41 410.484  -2
   1   8  -1 1803.41 410.484   1
  -1  -8   6 20605.7 769.228  -2
   1   8   0 20605.7 769.228   1
  -1  -8   7 29556.9 906.986  -2
   1   8   1 29556.9 906.986   1
  -1  -8   8 27823.0 953.500  -2
   1   8   2 27823.0 953.500   1
  -1  -8   9 774.854 756.644  -2
   1   8   3 774.854 756.644   1
  -1  -8  10-157.993 800.577  -2
   1   8   4-157.993 800.577   1
  -1  -8  11 3449.61 908.700  -2
   1   8   5 3449.61 908.700   1
  -1  -8  12 25050.6 670.722  -2
   1   8   6 25050.6 670.722   1
  -1  -8  13 1104.57 579.281  -2
   1   8   7 1104.57 579.281   1
  -1  -8  14 6831.22 643.046  -2
   1   8   8 6831.22 643.046   1
  -1  -8  15 4795.93 493.506  -2
   1   8   9 4795.93 493.506   1
   1   8  10 1066.64 577.984   1
   1   8 -16 1160.55 736.814  -2
  -1  -8 -10 1160.55 736.814   1
   1   8  11 485.567 548.231   1
   1   8 -17 455.321 725.582  -2
  -1  -8 -11 455.321 725.582   1
   1   8  12 641.090 391.491   1
   1   8  13 303.986 366.287   1
   1   8  14 355.445 319.464   1
  -1  -8 -15 220.227 292.025   1
  -1  -8 -16 337.916 388.049   1
   1   9 -22 3152.18 364.487   1
   1   9 -21 234.398 433.249   1
   1   9 -20 167.279 491.715   1
   1   9 -19 648.373 561.387   1
   1   9 -18-403.820 414.585   1
   1   9 -17 1413.77 398.142   1
   1   9 -16 30.5906 404.711   1
   1   9 -15 6173.35 458.654   1
   1   9 -14 2872.72 447.582   1
   1   9 -13 12532.7 433.503   1
  -1  -9  -7 33492.2 954.723  -2
   1   9 -13 33492.2 954.723   1
   1   9 -12 1893.12 875.109   1
  -1  -9  -6 2995.15 518.774  -2
   1   9 -12 2995.15 518.774   1
   1   9 -11-49.9502 824.153   1
  -1  -9  -5 18279.6 564.300  -2
   1   9 -11 18279.6 564.300   1
  -1  -9  -4 13513.1 1173.06  -2
   1   9 -10 13513.1 1173.06   1
   1   9  -9 48292.5 1406.60   1
  -1  -9  -2 1689.15 977.082  -2
   1   9  -8 1689.15 977.082   1
  -1  -9  -1 3095.67 597.118  -2
   1   9  -7 3095.67 597.118   1
  -1  -9   0 1854.40 574.701  -2
   1   9  -6 1854.40 574.701   1
  -1  -9   1 5691.40 608.757  -2
   1   9  -5 5691.40 608.757   1
  -1  -9   2 8587.96 628.374  -2
   1   9  -4 8587.96 628.374   1
  -1  -9   3 25123.4 748.947  -2
   1   9  -3 25123.4 748.947   1
  -1  -9   4 7832.76 635.502  -2
   1   9  -2 7832.76 635.502   1
  -1  -9   5 5544.62 629.389  -2
   1   9  -1 5544.62 629.389   1
  -1  -9   6 1320.68 438.499  -2
   1   9   0 1320.68 438.499   1
  -1  -9   7 3756.32 703.949  -2
   1   9   1 3756.32 703.949   1
  -1  -9   8 1151.79 703.620  -2
   1   9   2 1151.79 703.620   1
  -1  -9   9 55897.9 1253.43  -2
   1   9   3 55897.9 1253.43   1
  -1  -9  10 12429.8 941.350  -2
   1   9   4 12429.8 941.350   1
  -1  -9  11 17660.6 634.157  -2
   1   9   5 17660.6 634.157   1
   1   9   6 796.617 544.342   1
  -1  -9  12 1914.56 1022.04  -2
   1   9   6 1914.56 1022.04   1
   1   9   7 23104.5 773.570   1
  -1  -9  13 33084.5 1435.42  -2
   1   9   7 33084.5 1435.42   1
   1   9   8 2041.74 597.193   1
  -1  -9  14 5582.34 1288.20  -2
   1   9   8 5582.34 1288.20   1
   1   9   9 17214.9 768.384   1
   1   9  10 203.362 406.022   1
  -1  -9 -11 471.959 372.172   1
  -1  -9 -12 1057.77 367.152   1
  -1  -9 -13 116.508 329.219   1
  -1  -9 -14 1755.65 307.008   1
   1   9  15 616.860 249.934   1
  -1 -10 -14 588.010 502.349  -2
   1  10 -21 588.010 502.349   1
  -1 -10 -13 929.785 583.768  -2
   1  10 -20 929.785 583.768   1
  -1 -10 -12 1645.97 663.993  -2
   1  10 -19 1645.97 663.993   1
  -1 -10 -11 7927.96 610.976  -2
   1  10 -18 7927.96 610.976   1
  -1 -10 -10 1891.75 537.399  -2
   1  10 -17 1891.75 537.399   1
  -1 -10  -9 345.904 533.421  -2
   1  10 -16 345.904 533.421   1
  -1 -10  -8 690.630 526.432  -2
   1  10 -15 690.630 526.432   1
  -1 -10  -7 1600.30 553.834  -2
   1  10 -14 1600.30 553.834   1
  -1 -10  -6 10864.1 431.121  -2
   1  10 -13 10864.1 431.121   1
  -1 -10  -5 10559.5 492.323  -2
   1  10 -12 10559.5 492.323   1
  -1 -10  -4 39941.1 616.272  -2
   1  10 -11 39941.1 616.272   1
  -1 -10  -3 13704.8 735.105  -2
   1  10 -10 13704.8 735.105   1
  -1 -10  -2 28366.7 849.113  -2
   1  10  -9 28366.7 849.113   1
  -1 -10  -1 11016.2 1274.75  -2
   1  10  -8 11016.2 1274.75   1
  -1 -10   0 4747.84 1071.09  -2
   1  10  -7 4747.84 1071.09   1
  -1 -10   1 2024.79 1030.27  -2
   1  10  -6 2024.79 1030.27   1
  -1 -10   2 13631.4 780.217  -2
   1  10  -5 13631.4 780.217   1
  -1 -10   3 231.178 589.073  -2
   1  10  -4 231.178 589.073   1
  -1 -10   4 498.972 519.739  -2
   1  10  -3 498.972 519.739   1
  -1 -10   5 13894.5 812.700  -2
   1  10  -2 13894.5 812.700   1
  -1 -10   6 2301.06 572.010  -2
   1  10  -1 2301.06 572.010   1
  -1 -10   7 5923.55 736.889  -2
   1  10   0 5923.55 736.889   1
  -1 -10   8 11508.5 848.272  -2
   1  10   1 11508.5 848.272   1
  -1 -10   9 31062.0 617.785  -2
   1  10   2 31062.0 617.785   1
  -1 -10  10 15288.1 576.685  -2
   1  10   3 15288.1 576.685   1
  -1 -10  11 39122.2 748.390  -2
   1  10   4 39122.2 748.390   1
  -1 -10  12 12051.5 570.711  -2
   1  10   5 12051.5 570.711   1
  -1 -10  13 11201.4 883.212  -2
   1  10   6 11201.4 883.212   1
  -1 -10  14 1294.43 759.240  -2
   1  10   7 1294.43 759.240   1
  -1 -10  15 614.998 780.244  -2
   1  10   8 614.998 780.244   1
  -1 -10  16 951.323 773.505  -2
   1  10   9 951.323 773.505   1
  -1 -10  17 1825.44 743.988  -2
   1  10  10 1825.44 743.988   1
  -1 -10  18 8521.35 789.686  -2
   1  10  11 8521.35 789.686   1
  -1 -10  19 2273.08 636.375  -2
   1  10  12 2273.08 636.375   1
  -1 -10  20 479.386 531.388  -2
   1  10  13 479.386 531.388   1
  -1 -10  21 307.613 443.555  -2
   1  10  14 307.613 443.555   1
   1  11 -20 1412.17 415.499   1
   1  11 -19 1017.86 400.235   1
   1  11 -18 3491.02 445.237   1
   1  11 -17 4965.80 451.832   1
   1  11 -16 1735.24 594.242   1
  -1 -11  -8 13103.9 806.741  -2
   1  11 -16 13103.9 806.741   1
   1  11 -15 2123.20 605.418   1
  -1 -11  -7 5859.66 779.931  -2
   1  11 -15 5859.66 779.931   1
  -1 -11  -6 1067.61 424.227  -2
   1  11 -14 1067.61 424.227   1
  -1 -11  -5 2491.17 441.623  -2
   1  11 -13 2491.17 441.623   1
   1  11 -12-57.9528 948.536   1
  -1 -11  -4 1132.55 523.557  -2
   1  11 -12 1132.55 523.557   1
  -1 -11  -3 3982.34 686.899  -2
   1  11 -11 3982.34 686.899   1
  -1 -11  -2 17414.2 722.350  -2
   1  11 -10 17414.2 722.350   1
  -1 -11  -1 2522.50 636.029  -2
   1  11  -9 2522.50 636.029   1
  -1 -11   0 2324.35 434.640  -2
   1  11  -8 2324.35 434.640   1
  -1 -11   1 25439.5 519.824  -2
   1  11  -7 25439.5 519.824   1
  -1 -11   2 6123.18 431.885  -2
   1  11  -6 6123.18 431.885   1
  -1 -11   3 8603.73 597.224  -2
   1  11  -5 8603.73 597.224   1
  -1 -11   4 531.280 555.475  -2
   1  11  -4 531.280 555.475   1
  -1 -11   5 8587.11 508.647  -2
   1  11  -3 8587.11 508.647   1
  -1 -11   6 6503.07 501.692  -2
   1  11  -2 6503.07 501.692   1
  -1 -11   7 23362.5 601.356  -2
   1  11  -1 23362.5 601.356   1
  -1 -11   8 2262.91 402.660  -2
   1  11   0 2262.91 402.660   1
  -1 -11   9 1880.47 413.301  -2
   1  11   1 1880.47 413.301   1
  -1 -11  10 17957.7 482.967  -2
   1  11   2 17957.7 482.967   1
   1  11   3 2875.65 539.310   1
  -1 -11  11 2587.87 565.616  -2
   1  11   3 2587.87 565.616   1
   1  11   4 214.169 481.291   1
  -1 -11  12 531.410 569.004  -2
   1  11   4 531.410 569.004   1
   1  11   5 600.964 502.432   1
  -1 -11  13 1267.59 769.635  -2
   1  11   5 1267.59 769.635   1
  -1 -11  14 730.435 760.185  -2
   1  11   6 730.435 760.185   1
   1  11   7 5122.15 631.713   1
   1  11   8 10931.7 701.251   1
   1  11   9 3376.32 597.851   1
   1  11  10 640.291 529.453   1
   1  11  11-177.309 466.684   1
   1  11  12 315.159 423.947   1
   1  11  13-31.8650 348.667   1
   1  12 -19 303.685 582.470   1
   1  12 -18 3436.20 884.239   1
   1  12 -17 953.739 437.916   1
   1  12 -16-737.306 754.918   1
  -1 -12  -8 2091.68 678.400  -2
   1  12 -16 2091.68 678.400   1
  -1 -12  -7 6715.66 593.642  -2
   1  12 -15 6715.66 593.642   1
  -1 -12  -6 5318.16 441.785  -2
   1  12 -14 5318.16 441.785   1
  -1 -12  -5 1225.72 550.548  -2
   1  12 -13 1225.72 550.548   1
  -1 -12  -4 56.4474 824.499  -2
   1  12 -12 56.4474 824.499   1
  -1 -12  -3 37445.1 1053.39  -2
   1  12 -11 37445.1 1053.39   1
  -1 -12  -2 2314.72 683.787  -2
   1  12 -10 2314.72 683.787   1
  -1 -12  -1 3555.41 686.177  -2
   1  12  -9 3555.41 686.177   1
  -1 -12   0 8044.41 500.170  -2
   1  12  -8 8044.41 500.170   1
  -1 -12   1 697.962 451.769  -2
   1  12  -7 697.962 451.769   1
  -1 -12   2 4930.14 469.266  -2
   1  12  -6 4930.14 469.266   1
  -1 -12   3 5459.43 460.309  -2
   1  12  -5 5459.43 460.309   1
  -1 -12   4 3916.74 440.437  -2
   1  12  -4 3916.74 440.437   1
  -1 -12   5 6678.21 651.527  -2
   1  12  -3 6678.21 651.527   1
  -1 -12   6 4521.35 639.630  -2
   1  12  -2 4521.35 639.630   1
  -1 -12   7 2014.76 613.348  -2
   1  12  -1 2014.76 613.348   1
  -1 -12   8 8187.06 463.694  -2
   1  12   0 8187.06 463.694   1
  -1 -12   9 3540.44 446.564  -2
   1  12   1 3540.44 446.564   1
  -1 -12  10 2013.65 442.938  -2
   1  12   2 2013.65 442.938   1
  -1 -12  11 37930.8 676.751  -2
   1  12   3 37930.8 676.751   1
  -1 -12  12 2206.92 506.246  -2
   1  12   4 2206.92 506.246   1
   1  12   5 2048.20 484.733   1
  -1 -12  13 1865.52 766.579  -2
   1  12   5 1865.52 766.579   1
  -1 -12  14 7307.05 810.510  -2
   1  12   6 7307.05 810.510   1
  -1 -12  15 11524.2 826.964  -2
   1  12   7 11524.2 826.964   1
  -1 -12  16 2660.71 743.367  -2
   1  12   8 2660.71 743.367   1
   1  12   9-569.305 505.469   1
   1  12  10 391.052 497.413   1
   1  12  11 1339.18 417.642   1
   1  12  12 2764.07 370.549   1
  -1 -13 -10-122.483 539.590  -2
   1  13 -19-122.483 539.590   1
  -1 -13  -9 5697.04 993.254  -2
   1  13 -18 5697.04 993.254   1
  -1 -13  -8 10219.8 1226.60  -2
   1  13 -17 10219.8 1226.60   1
  -1 -13  -7 4945.25 1182.64  -2
   1  13 -16 4945.25 1182.64   1
  -1 -13  -6 10205.3 1150.57  -2
   1  13 -15 10205.3 1150.57   1
  -1 -13  -5 2571.44 577.806  -2
   1  13 -14 2571.44 577.806   1
  -1 -13  -4 419.755 569.221  -2
   1  13 -13 419.755 569.221   1
  -1 -13  -3 457.465 979.897  -2
   1  13 -12 457.465 979.897   1
  -1 -13  -2-261.954 947.778  -2
   1  13 -11-261.954 947.778   1
  -1 -13  -1 8299.93 725.663  -2
   1  13 -10 8299.93 725.663   1
  -1 -13   0 28024.0 745.002  -2
   1  13  -9 28024.0 745.002   1
  -1 -13   1 5006.52 565.310  -2
   1  13  -8 5006.52 565.310   1
  -1 -13   2 10886.1 591.181  -2
   1  13  -7 10886.1 591.181   1
  -1 -13   3 5110.96 499.235  -2
   1  13  -6 5110.96 499.235   1
  -1 -13   4 3066.61 471.786  -2
   1  13  -5 3066.61 471.786   1
  -1 -13   5 3600.83 455.205  -2
   1  13  -4 3600.83 455.205   1
  -1 -13   6 6273.41 709.211  -2
   1  13  -3 6273.41 709.211   1
  -1 -13   7 10244.1 871.676  -2
   1  13  -2 10244.1 871.676   1
  -1 -13   8 4538.92 813.833  -2
   1  13  -1 4538.92 813.833   1
  -1 -13   9 27406.8 719.812  -2
   1  13   0 27406.8 719.812   1
  -1 -13  10 11715.1 600.078  -2
   1  13   1 11715.1 600.078   1
  -1 -13  11 787.518 503.590  -2
   1  13   2 787.518 503.590   1
  -1 -13  12 1068.08 508.299  -2
   1  13   3 1068.08 508.299   1
  -1 -13  13 1149.89 501.102  -2
   1  13   4 1149.89 501.102   1
  -1 -13  14 2902.79 491.753  -2
   1  13   5 2902.79 491.753   1
  -1 -13  15 11979.2 883.582  -2
   1  13   6 11979.2 883.582   1
  -1 -13  16 1575.40 695.083  -2
   1  13   7 1575.40 695.083   1
  -1 -13  17 3022.73 673.003  -2
   1  13   8 3022.73 673.003   1
  -1 -13  18 2995.15 624.403  -2
   1  13   9 2995.15 624.403   1
  -1 -13  19 554.926 520.927  -2
   1  13  10 554.926 520.927   1
  -1 -13  20 313.709 426.786  -2
   1  13  11 313.709 426.786   1
   1  14 -19 12.1032 280.388   1
   1  14 -18-587.079 452.362   1
   1  14 -17 2728.55 683.237   1
   1  14 -16 3138.47 914.402   1
   1  14 -15 3824.98 937.838   1
   1  14 -14 6585.93 463.273   1
   1  14 -13 411.285 495.385   1
  -1 -14  -3 11163.9 1191.14  -2
   1  14 -13 11163.9 1191.14   1
  -1 -14  -2 15364.3 1214.75  -2
   1  14 -12 15364.3 1214.75   1
  -1 -14  -1 32597.4 1199.13  -2
   1  14 -11 32597.4 1199.13   1
  -1 -14   0 3054.32 531.066  -2
   1  14 -10 3054.32 531.066   1
  -1 -14   1 7448.93 552.366  -2
   1  14  -9 7448.93 552.366   1
  -1 -14   2 3663.09 509.299  -2
   1  14  -8 3663.09 509.299   1
  -1 -14   3 13402.6 532.844  -2
   1  14  -7 13402.6 532.844   1
  -1 -14   4 26430.8 607.748  -2
   1  14  -6 26430.8 607.748   1
  -1 -14   5 3393.84 488.585  -2
   1  14  -5 3393.84 488.585   1
  -1 -14   6 28055.0 969.619  -2
   1  14  -4 28055.0 969.619   1
  -1 -14   7 14166.9 879.649  -2
   1  14  -3 14166.9 879.649   1
  -1 -14   8 3117.33 803.242  -2
   1  14  -2 3117.33 803.242   1
  -1 -14   9 6807.36 797.660  -2
   1  14  -1 6807.36 797.660   1
  -1 -14  10 1023.38 503.682  -2
   1  14   0 1023.38 503.682   1
  -1 -14  11 20639.3 586.046  -2
   1  14   1 20639.3 586.046   1
   1  14   2 1703.18 549.238   1
  -1 -14  12 3132.92 726.649  -2
   1  14   2 3132.92 726.649   1
   1  14   3 51.0627 516.215   1
  -1 -14  13 1341.82 696.828  -2
   1  14   3 1341.82 696.828   1
   1  14   4 3106.80 512.130   1
  -1 -14  14 8604.26 739.167  -2
   1  14   4 8604.26 739.167   1
   1  14   5 111.150 336.667   1
   1  14   6 736.082 489.913   1
   1  14   7 3087.77 475.583   1
   1  14   8 719.164 410.219   1
   1  14   9 953.146 365.393   1
   1  14  10 2690.50 308.525   1
   1  15 -18-74.4362 298.106   1
  -1 -15  -7 27.6889 532.832  -2
   1  15 -17 27.6889 532.832   1
  -1 -15  -6-1248.10 727.095  -2
   1  15 -16-1248.10 727.095   1
  -1 -15  -5-47.6087 908.814  -2
   1  15 -15-47.6087 908.814   1
  -1 -15  -4 962.234 485.022  -2
   1  15 -14 962.234 485.022   1
  -1 -15  -3 383.503 516.848  -2
   1  15 -13 383.503 516.848   1
  -1 -15  -2 1265.30 939.663  -2
   1  15 -12 1265.30 939.663   1
  -1 -15  -1 1123.65 875.911  -2
   1  15 -11 1123.65 875.911   1
  -1 -15   0 2939.85 488.944  -2
   1  15 -10 2939.85 488.944   1
  -1 -15   1 1251.91 465.925  -2
   1  15  -9 1251.91 465.925   1
  -1 -15   2 610.459 456.886  -2
   1  15  -8 610.459 456.886   1
  -1 -15   3 3809.59 482.991  -2
   1  15  -7 3809.59 482.991   1
  -1 -15   4 2549.01 482.460  -2
   1  15  -6 2549.01 482.460   1
  -1 -15   5 7202.46 498.897  -2
   1  15  -5 7202.46 498.897   1
  -1 -15   6 2716.89 771.682  -2
   1  15  -4 2716.89 771.682   1
  -1 -15   7 3418.91 785.704  -2
   1  15  -3 3418.91 785.704   1
  -1 -15   8 1605.27 756.217  -2
   1  15  -2 1605.27 756.217   1
  -1 -15   9 1907.82 748.013  -2
   1  15  -1 1907.82 748.013   1
  -1 -15  10 4044.16 730.590  -2
   1  15   0 4044.16 730.590   1
  -1 -15  11 2397.71 453.334  -2
   1  15   1 2397.71 453.334   1
  -1 -15  12 4331.52 480.762  -2
   1  15   2 4331.52 480.762   1
  -1 -15  13 259.102 432.064  -2
   1  15   3 259.102 432.064   1
  -1 -15  14 1518.78 413.095  -2
   1  15   4 1518.78 413.095   1
  -1 -15  15 803.423 569.747  -2
   1  15   5 803.423 569.747   1
  -1 -15  16 185.832 510.295  -2
   1  15   6 185.832 510.295   1
  -1 -15  17 2140.71 473.139  -2
   1  15   7 2140.71 473.139   1
   1  15   8 423.649 321.731   1
  -1 -16  -6 356.801 385.253  -2
   1  16 -17 356.801 385.253   1
  -1 -16  -5 62.0294 375.771  -2
   1  16 -16 62.0294 375.771   1
  -1 -16  -4 4472.04 593.302  -2
   1  16 -15 4472.04 593.302   1
  -1 -16  -3 9033.31 436.388  -2
   1  16 -14 9033.31 436.388   1
  -1 -16  -2 393.095 398.858  -2
   1  16 -13 393.095 398.858   1
  -1 -16  -1 414.487 627.240  -2
   1  16 -12 414.487 627.240   1
  -1 -16   0 3482.88 629.136  -2
   1  16 -11 3482.88 629.136   1
  -1 -16   1 281.133 360.991  -2
   1  16 -10 281.133 360.991   1
  -1 -16   2 1727.34 444.981  -2
   1  16  -9 1727.34 444.981   1
  -1 -16   3 2805.39 449.230  -2
   1  16  -8 2805.39 449.230   1
  -1 -16   4 5175.73 471.027  -2
   1  16  -7 5175.73 471.027   1
  -1 -16   5 1620.76 438.953  -2
   1  16  -6 1620.76 438.953   1
  -1 -16   6 2760.07 731.348  -2
   1  16  -5 2760.07 731.348   1
  -1 -16   7 5604.71 786.107  -2
   1  16  -4 5604.71 786.107   1
  -1 -16   8 2907.98 734.062  -2
   1  16  -3 2907.98 734.062   1
  -1 -16   9 1851.70 725.626  -2
   1  16  -2 1851.70 725.626   1
  -1 -16  10 41.8576 678.976  -2
   1  16  -1 41.8576 678.976   1
  -1 -16  11 4118.10 693.307  -2
   1  16   0 4118.10 693.307   1
  -1 -16  12 802.981 625.811  -2
   1  16   1 802.981 625.811   1
  -1 -16  13 421.265 375.078  -2
   1  16   2 421.265 375.078   1
  -1 -16  14 9574.37 425.502  -2
   1  16   3 9574.37 425.502   1
  -1 -16  15 5633.94 515.936  -2
   1  16   4 5633.94 515.936   1
  -1 -16  16 1426.50 445.812  -2
   1  16   5 1426.50 445.812   1
  -1 -16  17 596.454 387.518  -2
   1  16   6 596.454 387.518   1
   1  17 -16 1602.17 281.485   1
   1  17 -15 101.303 317.564   1
   1  17 -14 1141.39 350.181   1
   1  17 -13 205.795 357.886   1
  -1 -17  -1 84.0631 508.916  -2
   1  17 -13 84.0631 508.916   1
  -1 -17   0 111.306 357.117  -2
   1  17 -12 111.306 357.117   1
  -1 -17   1 1648.51 523.266  -2
   1  17 -11 1648.51 523.266   1
   1  17 -10 562.123 383.787   1
  -1 -17   2 4024.18 532.111  -2
   1  17 -10 4024.18 532.111   1
  -1 -17   3 2052.73 376.721  -2
   1  17  -9 2052.73 376.721   1
  -1 -17   4 3636.54 604.840  -2
   1  17  -8 3636.54 604.840   1
  -1 -17   5 1465.11 610.862  -2
   1  17  -7 1465.11 610.862   1
  -1 -17   6 4.98574 632.907  -2
   1  17  -6 4.98574 632.907   1
  -1 -17   7 1612.84 641.438  -2
   1  17  -5 1612.84 641.438   1
  -1 -17   8 3279.62 665.698  -2
   1  17  -4 3279.62 665.698   1
  -1 -17   9 2280.98 642.451  -2
   1  17  -3 2280.98 642.451   1
  -1 -17  10 5779.06 651.035  -2
   1  17  -2 5779.06 651.035   1
   1  17  -1 171.167 468.148   1
   1  17   0 278.007 423.213   1
   1  17   1 136.563 409.014   1
   1  17   2 282.165 368.738   1
   1  17   3 1363.02 318.391   1
  -1 -18   1 3978.59 475.132  -2
   1  18 -11 3978.59 475.132   1
   1  18 -10 2931.15 343.930   1
  -1 -18   3 4533.52 467.548  -2
   1  18  -9 4533.52 467.548   1
  -1 -18   4 793.361 469.572  -2
   1  18  -8 793.361 469.572   1
  -1 -18   5 871.378 512.927  -2
   1  18  -7 871.378 512.927   1
  -1 -18   6 4798.13 552.285  -2
   1  18  -6 4798.13 552.285   1
  -1 -18   7 787.505 528.543  -2
   1  18  -5 787.505 528.543   1
  -1 -18   8 926.012 545.637  -2
   1  18  -4 926.012 545.637   1
  -1 -18   9 4845.96 565.776  -2
   1  18  -3 4845.96 565.776   1
  -1 -18  10 5214.09 546.589  -2
   1  18  -2 5214.09 546.589   1
  -1 -18  11 3432.74 510.874  -2
   1  18  -1 3432.74 510.874   1
  -1 -18  12 4675.12 481.422  -2
   1  18   0 4675.12 481.422   1
  -1 -18  13 1466.86 394.951  -2
   1  18   1 1466.86 394.951   1
  -1 -19   4 820.568 388.092  -2
   1  19  -9 820.568 388.092   1
  -1 -19   6 2256.62 409.233  -2
   1  19  -7 2256.62 409.233   1
  -1 -19   7 2379.99 428.510  -2
   1  19  -6 2379.99 428.510   1
  -1 -19   8 2363.60 430.870  -2
   1  19  -5 2363.60 430.870   1
  -1 -19   9 771.815 401.052  -2
   1  19  -4 771.815 401.052   1
  -1 -19  10 826.070 384.033  -2
   1  19  -3 826.070 384.033   1
   2 -19  10 622.962 374.465  -2
  -2  19  -1 622.962 374.465   1
   2 -19   9 264.175 408.148  -2
  -2  19  -2 264.175 408.148   1
   2 -19   8 738.271 432.882  -2
  -2  19  -3 738.271 432.882   1
   2 -19   7 2398.64 450.624  -2
  -2  19  -4 2398.64 450.624   1
   2 -19   6 759.535 434.758  -2
  -2  19  -5 759.535 434.758   1
   2 -19   5 145.284 420.289  -2
  -2  19  -6 145.284 420.289   1
   2 -19   4 2629.40 425.656  -2
  -2  19  -7 2629.40 425.656   1
   2 -19   3 2546.63 397.763  -2
  -2  19  -8 2546.63 397.763   1
  -2  18   2 45.0032 293.065   1
   2 -18  12 1375.07 427.506  -2
  -2  18   1 1375.07 427.506   1
   2 -18  11 3162.62 499.505  -2
  -2  18   0 3162.62 499.505   1
   2 -18  10 305.243 503.855  -2
  -2  18  -1 305.243 503.855   1
   2 -18   9 6157.03 575.778  -2
  -2  18  -2 6157.03 575.778   1
   2 -18   8 251.196 552.114  -2
  -2  18  -3 251.196 552.114   1
   2 -18   7 3110.47 583.902  -2
  -2  18  -4 3110.47 583.902   1
   2 -18   6 269.442 556.578  -2
  -2  18  -5 269.442 556.578   1
   2 -18   5 271.277 535.697  -2
  -2  18  -6 271.277 535.697   1
   2 -18   4 3180.87 543.358  -2
  -2  18  -7 3180.87 543.358   1
   2 -18   3 54.5193 489.416  -2
  -2  18  -8 54.5193 489.416   1
   2 -18   2 6581.38 499.372  -2
  -2  18  -9 6581.38 499.372   1
   2 -18   1 681.745 411.780  -2
  -2  18 -10 681.745 411.780   1
   2 -18   0 3592.72 421.623  -2
  -2  18 -11 3592.72 421.623   1
   2 -18  -1 3620.64 412.605  -2
  -2  18 -12 3620.64 412.605   1
   2 -18  -2 2994.88 372.499  -2
  -2  18 -13 2994.88 372.499   1
   2 -17  15 5432.12 424.167  -2
  -2  17   5 5432.12 424.167   1
   2 -17  14 9398.61 497.034  -2
  -2  17   4 9398.61 497.034   1
   2 -17  13 371.215 280.969  -2
  -2  17   3 371.215 280.969   1
   2 -17  12 829.623 339.042  -2
  -2  17   2 829.623 339.042   1
   2 -17  11 4875.37 598.804  -2
  -2  17   1 4875.37 598.804   1
   2 -17  10 1085.36 594.197  -2
  -2  17   0 1085.36 594.197   1
   2 -17   9 2051.06 642.687  -2
  -2  17  -1 2051.06 642.687   1
   2 -17   8 892.988 649.585  -2
  -2  17  -2 892.988 649.585   1
   2 -17   7 3883.16 700.675  -2
  -2  17  -3 3883.16 700.675   1
   2 -17   6 1666.14 687.287  -2
  -2  17  -4 1666.14 687.287   1
   2 -17   5 2701.38 696.236  -2
  -2  17  -5 2701.38 696.236   1
   2 -17   4 1982.98 657.550  -2
  -2  17  -6 1982.98 657.550   1
   2 -17   3 4404.62 679.716  -2
  -2  17  -7 4404.62 679.716   1
   2 -17   2 512.243 582.402  -2
  -2  17  -8 512.243 582.402   1
   2 -17   1 2061.66 375.573  -2
  -2  17  -9 2061.66 375.573   1
   2 -17   0 1010.82 356.934  -2
  -2  17 -10 1010.82 356.934   1
   2 -17  -1 3142.14 556.923  -2
  -2  17 -11 3142.14 556.923   1
   2 -17  -2 241.368 432.699  -2
  -2  17 -12 241.368 432.699   1
   2 -17  -3 188.482 501.230  -2
  -2  17 -13 188.482 501.230   1
   2 -17  -4 9058.50 553.652  -2
  -2  17 -14 9058.50 553.652   1
   2 -17  -5 5119.87 497.414  -2
  -2  17 -15 5119.87 497.414   1
   2 -17  -6 227.422 335.743  -2
  -2  17 -16 227.422 335.743   1
  -2  16   8 139.395 267.477   1
  -2  16   7 5625.54 360.554   1
  -2  16   6 639.368 376.711   1
  -2  16   5 108.423 404.634   1
  -2  16   4 12519.2 351.087   1
  -2  16   3 421.903 429.491   1
   2 -16  12 592.342 559.665  -2
  -2  16   3 592.342 559.665   1
  -2  16   2 28.8861 458.998   1
   2 -16  11 11110.4 647.298  -2
  -2  16   2 11110.4 647.298   1
   2 -16  10 4636.74 441.857  -2
  -2  16   1 4636.74 441.857   1
  -2  16   0 5034.34 496.146   1
   2 -16   9 9933.97 746.796  -2
  -2  16   0 9933.97 746.796   1
   2 -16   8 1928.28 732.390  -2
  -2  16  -1 1928.28 732.390   1
   2 -16   7 1642.65 730.568  -2
  -2  16  -2 1642.65 730.568   1
   2 -16   6 1789.76 742.699  -2
  -2  16  -3 1789.76 742.699   1
   2 -16   5 2396.44 754.992  -2
  -2  16  -4 2396.44 754.992   1
   2 -16   4 1600.35 737.095  -2
  -2  16  -5 1600.35 737.095   1
   2 -16   3 1522.76 727.657  -2
  -2  16  -6 1522.76 727.657   1
   2 -16   2 2165.49 691.269  -2
  -2  16  -7 2165.49 691.269   1
  -2  16  -8 505.329 492.143   1
   2 -16   1 1609.48 663.034  -2
  -2  16  -8 1609.48 663.034   1
  -2  16  -9 5432.11 587.718   1
   2 -16   0 10195.9 670.216  -2
  -2  16  -9 10195.9 670.216   1
  -2  16 -10 219.158 448.973   1
   2 -16  -1 7207.82 755.198  -2
  -2  16 -10 7207.82 755.198   1
   2 -16  -2 3483.54 755.728  -2
  -2  16 -11 3483.54 755.728   1
  -2  16 -12 847.706 596.976   1
  -2  16 -13 1400.22 572.321   1
  -2  16 -14 2471.93 593.568   1
  -2  16 -15 6897.68 632.721   1
  -2  16 -16 1542.55 580.310   1
  -2  16 -17 1003.43 465.274   1
   2 -15  18 1940.16 411.914  -2
  -2  15   9 1940.16 411.914   1
   2 -15  17 216.522 488.325  -2
  -2  15   8 216.522 488.325   1
   2 -15  16 2307.61 556.157  -2
  -2  15   7 2307.61 556.157   1
   2 -15  15 4522.91 632.209  -2
  -2  15   6 4522.91 632.209   1
   2 -15  14 1951.12 643.065  -2
  -2  15   5 1951.12 643.065   1
   2 -15  13 6071.96 444.071  -2
  -2  15   4 6071.96 444.071   1
   2 -15  12 6164.31 487.129  -2
  -2  15   3 6164.31 487.129   1
   2 -15  11 283.379 464.162  -2
  -2  15   2 283.379 464.162   1
   2 -15  10 6803.00 522.186  -2
  -2  15   1 6803.00 522.186   1
   2 -15   9 12761.4 558.097  -2
  -2  15   0 12761.4 558.097   1
   2 -15   8 1672.56 752.932  -2
  -2  15  -1 1672.56 752.932   1
   2 -15   7 2906.03 788.200  -2
  -2  15  -2 2906.03 788.200   1
   2 -15   6 9529.53 871.725  -2
  -2  15  -3 9529.53 871.725   1
   2 -15   5 9593.30 877.693  -2
  -2  15  -4 9593.30 877.693   1
   2 -15   4 9868.04 868.595  -2
  -2  15  -5 9868.04 868.595   1
   2 -15   3 10003.1 861.563  -2
  -2  15  -6 10003.1 861.563   1
   2 -15   2 3564.92 514.618  -2
  -2  15  -7 3564.92 514.618   1
   2 -15   1 1256.96 490.602  -2
  -2  15  -8 1256.96 490.602   1
   2 -15   0 12329.6 553.996  -2
  -2  15  -9 12329.6 553.996   1
   2 -15  -1 6984.87 510.236  -2
  -2  15 -10 6984.87 510.236   1
   2 -15  -2 418.404 730.519  -2
  -2  15 -11 418.404 730.519   1
   2 -15  -3 5570.39 771.815  -2
  -2  15 -12 5570.39 771.815   1
   2 -15  -4 3442.54 724.769  -2
  -2  15 -13 3442.54 724.769   1
   2 -15  -5 694.122 666.041  -2
  -2  15 -14 694.122 666.041   1
   2 -15  -6 3040.18 692.608  -2
  -2  15 -15 3040.18 692.608   1
   2 -15  -7 844.638 696.559  -2
  -2  15 -16 844.638 696.559   1
   2 -15  -8 2581.45 740.835  -2
  -2  15 -17 2581.45 740.835   1
   2 -15  -9 9262.32 719.871  -2
  -2  15 -18 9262.32 719.871   1
   2 -14  19 1606.38 406.041  -2
  -2  14  11 1606.38 406.041   1
   2 -14  18 154.318 475.741  -2
  -2  14  10 154.318 475.741   1
   2 -14  17 2341.97 569.921  -2
  -2  14   9 2341.97 569.921   1
   2 -14  16-66.2784 609.285  -2
  -2  14   8-66.2784 609.285   1
   2 -14  15 4303.97 706.627  -2
  -2  14   7 4303.97 706.627   1
   2 -14  14 5939.19 757.171  -2
  -2  14   6 5939.19 757.171   1
   2 -14  13 4109.84 757.360  -2
  -2  14   5 4109.84 757.360   1
   2 -14  12 10222.7 546.468  -2
  -2  14   4 10222.7 546.468   1
   2 -14  11 2527.65 505.787  -2
  -2  14   3 2527.65 505.787   1
   2 -14  10 7234.87 553.643  -2
  -2  14   2 7234.87 553.643   1
   2 -14   9 4014.73 537.421  -2
  -2  14   1 4014.73 537.421   1
   2 -14   8 631.903 509.668  -2
  -2  14   0 631.903 509.668   1
   2 -14   7 14532.5 653.471  -2
  -2  14  -1 14532.5 653.471   1
   2 -14   6 340.886 545.474  -2
  -2  14  -2 340.886 545.474   1
   2 -14   5 9021.09 623.061  -2
  -2  14  -3 9021.09 623.061   1
   2 -14   4 1247.27 547.629  -2
  -2  14  -4 1247.27 547.629   1
   2 -14   3 9603.75 619.560  -2
  -2  14  -5 9603.75 619.560   1
   2 -14   2 354.851 414.785  -2
  -2  14  -6 354.851 414.785   1
   2 -14   1 7145.23 457.437  -2
  -2  14  -7 7145.23 457.437   1
   2 -14   0 1065.87 521.862  -2
  -2  14  -8 1065.87 521.862   1
   2 -14  -1 5696.15 539.092  -2
  -2  14  -9 5696.15 539.092   1
   2 -14  -2 7988.72 560.239  -2
  -2  14 -10 7988.72 560.239   1
   2 -14  -3 2486.92 852.982  -2
  -2  14 -11 2486.92 852.982   1
   2 -14  -4 9179.03 932.624  -2
  -2  14 -12 9179.03 932.624   1
   2 -14  -5 3797.34 817.420  -2
  -2  14 -13 3797.34 817.420   1
   2 -14  -6 6214.25 816.717  -2
  -2  14 -14 6214.25 816.717   1
   2 -14  -7 3911.67 705.390  -2
  -2  14 -15 3911.67 705.390   1
   2 -14  -8-187.071 611.313  -2
  -2  14 -16-187.071 611.313   1
   2 -14  -9 610.633 605.231  -2
  -2  14 -17 610.633 605.231   1
   2 -14 -10 28.8366 669.015  -2
  -2  14 -18 28.8366 669.015   1
   2 -14 -11 6583.65 619.777  -2
  -2  14 -19 6583.65 619.777   1
  -2  13  12 280.785 329.542   1
  -2  13  11 1093.29 392.036   1
  -2  13  10 301.771 450.923   1
  -2  13   9 773.965 492.536   1
  -2  13   8 613.794 549.659   1
  -2  13   7 1529.16 580.484   1
  -2  13   6 7442.48 647.755   1
  -2  13   5 2267.66 388.917   1
  -2  13   4 269.661 366.200   1
  -2  13   3 2751.19 399.728   1
  -2  13   2 485.636 552.946   1
   2 -13   9 4505.55 751.512  -2
  -2  13   2 4505.55 751.512   1
  -2  13   1 1393.91 387.110   1
   2 -13   8 1953.05 731.773  -2
  -2  13   1 1953.05 731.773   1
  -2  13   0 2541.41 564.275   1
   2 -13   7 4248.38 526.632  -2
  -2  13   0 4248.38 526.632   1
   2 -13   6 7347.48 506.028  -2
  -2  13  -1 7347.48 506.028   1
   2 -13   5 4861.34 652.235  -2
  -2  13  -2 4861.34 652.235   1
   2 -13   4 7559.94 671.603  -2
  -2  13  -3 7559.94 671.603   1
   2 -13   3 6551.80 658.330  -2
  -2  13  -4 6551.80 658.330   1
  -2  13  -5 803.182 520.480   1
   2 -13   2 5465.87 653.463  -2
  -2  13  -5 5465.87 653.463   1
  -2  13  -6 184.378 447.226   1
   2 -13   1 7235.79 784.618  -2
  -2  13  -6 7235.79 784.618   1
  -2  13  -7 273.261 393.548   1
   2 -13   0 2064.08 1215.49  -2
  -2  13  -7 2064.08 1215.49   1
  -2  13  -8 599.626 387.213   1
  -2  13  -9 4173.10 343.504   1
  -2  13 -10 6903.61 425.803   1
  -2  13 -11 4615.61 694.233   1
  -2  13 -12 466.740 693.664   1
  -2  13 -13 2454.06 695.411   1
  -2  13 -14 1136.93 644.461   1
  -2  13 -15 31.3238 611.597   1
  -2  13 -16 3518.07 565.624   1
  -2  13 -17 118.958 476.949   1
  -2  13 -18-926.501 423.858   1
  -2  13 -19-131.307 471.069   1
   2 -12  20-84.5151 425.789  -2
  -2  12  13-84.5151 425.789   1
   2 -12  19 67.1154 489.813  -2
  -2  12  12 67.1154 489.813   1
   2 -12  18 89.7417 584.718  -2
  -2  12  11 89.7417 584.718   1
   2 -12  17 2786.89 687.211  -2
  -2  12  10 2786.89 687.211   1
   2 -12  16 3769.90 746.403  -2
  -2  12   9 3769.90 746.403   1
   2 -12  15 16365.4 903.787  -2
  -2  12   8 16365.4 903.787   1
   2 -12  14 17711.3 918.212  -2
  -2  12   7 17711.3 918.212   1
   2 -12  13 182.286 774.853  -2
  -2  12   6 182.286 774.853   1
   2 -12  12 4738.18 810.214  -2
  -2  12   5 4738.18 810.214   1
   2 -12  11 4916.18 479.607  -2
  -2  12   4 4916.18 479.607   1
   2 -12  10 138.809 369.218  -2
  -2  12   3 138.809 369.218   1
   2 -12   9 723.451 375.683  -2
  -2  12   2 723.451 375.683   1
   2 -12   8 11963.9 467.926  -2
  -2  12   1 11963.9 467.926   1
   2 -12   7 14524.7 585.476  -2
  -2  12   0 14524.7 585.476   1
   2 -12   6 28665.1 571.373  -2
  -2  12  -1 28665.1 571.373   1
   2 -12   5 2258.45 514.780  -2
  -2  12  -2 2258.45 514.780   1
   2 -12   4 3825.84 603.968  -2
  -2  12  -3 3825.84 603.968   1
   2 -12   3 758.168 576.845  -2
  -2  12  -4 758.168 576.845   1
   2 -12   2 2517.31 454.828  -2
  -2  12  -5 2517.31 454.828   1
   2 -12   1 29893.4 610.567  -2
  -2  12  -6 29893.4 610.567   1
   2 -12   0 12951.9 535.083  -2
  -2  12  -7 12951.9 535.083   1
   2 -12  -1 11615.7 528.366  -2
  -2  12  -8 11615.7 528.366   1
   2 -12  -2 775.213 476.580  -2
  -2  12  -9 775.213 476.580   1
   2 -12  -3 181.083 461.714  -2
  -2  12 -10 181.083 461.714   1
   2 -12  -4 3794.38 884.063  -2
  -2  12 -11 3794.38 884.063   1
   2 -12  -5 4751.73 856.526  -2
  -2  12 -12 4751.73 856.526   1
   2 -12  -6 604.759 816.956  -2
  -2  12 -13 604.759 816.956   1
   2 -12  -7 19054.8 993.791  -2
  -2  12 -14 19054.8 993.791   1
   2 -12  -8 17294.1 943.706  -2
  -2  12 -15 17294.1 943.706   1
   2 -12  -9 4396.94 785.644  -2
  -2  12 -16 4396.94 785.644   1
   2 -12 -10 3373.46 699.525  -2
  -2  12 -17 3373.46 699.525   1
   2 -12 -11-188.552 561.125  -2
  -2  12 -18-188.552 561.125   1
   2 -12 -12-1559.03 522.239  -2
  -2  12 -19-1559.03 522.239   1
   2 -11  20 3665.17 444.872  -2
  -2  11  14 3665.17 444.872   1
   2 -11  19 894.943 516.402  -2
  -2  11  13 894.943 516.402   1
   2 -11  18 2965.20 628.141  -2
  -2  11  12 2965.20 628.141   1
   2 -11  17 951.498 660.823  -2
  -2  11  11 951.498 660.823   1
   2 -11  16 8157.89 792.306  -2
  -2  11  10 8157.89 792.306   1
   2 -11  15 1166.32 761.893  -2
  -2  11   9 1166.32 761.893   1
   2 -11  14 18961.8 945.306  -2
  -2  11   8 18961.8 945.306   1
   2 -11  13 5143.82 821.929  -2
  -2  11   7 5143.82 821.929   1
   2 -11  12 15983.6 786.155  -2
  -2  11   6 15983.6 786.155   1
   2 -11  11 16318.3 773.156  -2
  -2  11   5 16318.3 773.156   1
   2 -11  10 10226.4 507.476  -2
  -2  11   4 10226.4 507.476   1
   2 -11   9 1061.21 357.920  -2
  -2  11   3 1061.21 357.920   1
   2 -11   8 2616.41 427.827  -2
  -2  11   2 2616.41 427.827   1
   2 -11   7 6055.95 454.848  -2
  -2  11   1 6055.95 454.848   1
   2 -11   6 4836.25 700.220  -2
  -2  11   0 4836.25 700.220   1
   2 -11   5 11046.1 774.830  -2
  -2  11  -1 11046.1 774.830   1
   2 -11   4 59437.3 834.903  -2
  -2  11  -2 59437.3 834.903   1
   2 -11   3 439.503 631.755  -2
  -2  11  -3 439.503 631.755   1
   2 -11   2 60967.8 821.351  -2
  -2  11  -4 60967.8 821.351   1
   2 -11   1 10259.9 629.787  -2
  -2  11  -5 10259.9 629.787   1
   2 -11   0 4254.26 432.684  -2
  -2  11  -6 4254.26 432.684   1
   2 -11  -1 5194.29 451.858  -2
  -2  11  -7 5194.29 451.858   1
   2 -11  -2 1040.92 413.430  -2
  -2  11  -8 1040.92 413.430   1
   2 -11  -3 1251.00 442.766  -2
  -2  11  -9 1251.00 442.766   1
   2 -11  -4 10299.1 865.329  -2
  -2  11 -10 10299.1 865.329   1
   2 -11  -5 15778.4 640.582  -2
  -2  11 -11 15778.4 640.582   1
   2 -11  -6 15295.4 660.828  -2
  -2  11 -12 15295.4 660.828   1
   2 -11  -7 4250.04 598.516  -2
  -2  11 -13 4250.04 598.516   1
   2 -11  -8 18155.6 695.657  -2
  -2  11 -14 18155.6 695.657   1
   2 -11  -9 1313.16 582.093  -2
  -2  11 -15 1313.16 582.093   1
   2 -11 -10 9789.66 608.202  -2
  -2  11 -16 9789.66 608.202   1
   2 -11 -11 434.977 514.083  -2
  -2  11 -17 434.977 514.083   1
   2 -11 -12 2620.46 607.892  -2
  -2  11 -18 2620.46 607.892   1
   2 -11 -13-119.707 484.583  -2
  -2  11 -19-119.707 484.583   1
  -2  10  15 109.604 234.826   1
   2 -10 -14 2012.25 304.247   1
   2 -10 -13 1028.47 332.188   1
   2 -10 -12 1063.41 368.448   1
  -2  10  11 145.407 386.267   1
   2 -10 -10 87.9768 381.593   1
  -2  10   9 30460.8 877.552   1
  -2  10   8 1651.41 606.956   1
  -2  10   7 2556.16 498.004   1
  -2  10   6 793.236 469.012   1
  -2  10   5 14.5030 455.031   1
  -2  10   4 3638.21 342.777   1
  -2  10   3 112.340 518.278   1
   2 -10   9 8664.39 1045.34  -2
  -2  10   3 8664.39 1045.34   1
   2 -10   8 2533.23 954.469  -2
  -2  10   2 2533.23 954.469   1
   2 -10   7 9416.55 969.809  -2
  -2  10   1 9416.55 969.809   1
   2 -10   6 8021.53 987.228  -2
  -2  10   0 8021.53 987.228   1
  -2  10  -2 4354.51 693.122   1
  -2  10  -3 12965.2 590.240   1
  -2  10  -4 972.305 437.482   1
  -2  10  -5 260.774 422.758   1
  -2  10  -6 7647.05 508.097   1
  -2  10  -7 1331.89 688.455   1
  -2  10  -8 3167.18 711.035   1
  -2  10  -9 9592.76 489.709   1
   2 -10  -3 9775.79 730.946  -2
  -2  10  -9 9775.79 730.946   1
  -2  10 -10 694.052 393.332   1
  -2  10 -11 18538.2 517.078   1
  -2  10 -12 3663.01 437.495   1
  -2  10 -13 2511.78 449.657   1
  -2  10 -14 189.791 431.956   1
  -2  10 -15 1348.21 460.875   1
  -2  10 -16 4380.26 470.425   1
  -2  10 -17 963.413 408.621   1
  -2  10 -18 805.309 359.755   1
  -2  10 -19 226.129 298.189   1
  -2   9 -21 4543.50 495.055  -2
   2  -9 -16 4543.50 495.055   1
  -2   9 -20 166.087 354.282  -2
   2  -9 -15 166.087 354.282   1
  -2   9 -19 1152.35 411.944  -2
   2  -9 -14 1152.35 411.944   1
  -2   9 -18 17287.6 543.293  -2
   2  -9 -13 17287.6 543.293   1
  -2   9 -17 3414.66 515.102  -2
   2  -9 -12 3414.66 515.102   1
   2  -9  16 6432.58 556.216  -2
  -2   9  11 6432.58 556.216   1
   2  -9  15 1862.86 760.539  -2
  -2   9  10 1862.86 760.539   1
   2  -9  14 2936.25 755.401  -2
  -2   9   9 2936.25 755.401   1
   2  -9  13 2123.15 635.449  -2
  -2   9   8 2123.15 635.449   1
   2  -9  12 9071.65 678.547  -2
  -2   9   7 9071.65 678.547   1
   2  -9  11 10688.3 664.814  -2
  -2   9   6 10688.3 664.814   1
   2  -9  10 5436.11 589.059  -2
  -2   9   5 5436.11 589.059   1
   2  -9   9 8666.33 1082.20  -2
  -2   9   4 8666.33 1082.20   1
   2  -9   8 11088.0 1097.04  -2
  -2   9   3 11088.0 1097.04   1
   2  -9   7 3776.84 927.103  -2
  -2   9   2 3776.84 927.103   1
   2  -9   6 55815.1 1624.36  -2
  -2   9   1 55815.1 1624.36   1
   2  -9   5 11644.2 1046.74  -2
  -2   9   0 11644.2 1046.74   1
   2  -9   4 15095.8 1046.01  -2
  -2   9  -1 15095.8 1046.01   1
   2  -9   2 18635.1 760.492  -2
  -2   9  -3 18635.1 760.492   1
   2  -9   1 14291.8 706.107  -2
  -2   9  -4 14291.8 706.107   1
   2  -9   0 12637.2 664.784  -2
  -2   9  -5 12637.2 664.784   1
   2  -9  -1 55798.6 1017.04  -2
  -2   9  -6 55798.6 1017.04   1
   2  -9  -2 3661.16 562.686  -2
  -2   9  -7 3661.16 562.686   1
   2  -9  -3 13008.7 674.970  -2
  -2   9  -8 13008.7 674.970   1
   2  -9  -4 8722.32 981.731  -2
  -2   9  -9 8722.32 981.731   1
   2  -9  -5 5203.97 494.492  -2
  -2   9 -10 5203.97 494.492   1
   2  -9  -6 12027.9 566.010  -2
  -2   9 -11 12027.9 566.010   1
   2  -9  -7 9530.25 570.707  -2
  -2   9 -12 9530.25 570.707   1
   2  -9  -8 1745.55 560.323  -2
  -2   9 -13 1745.55 560.323   1
   2  -9  -9 1962.82 557.519  -2
  -2   9 -14 1962.82 557.519   1
   2  -9 -10 695.330 564.967  -2
  -2   9 -15 695.330 564.967   1
   2  -9 -11 6258.68 594.782  -2
  -2   9 -16 6258.68 594.782   1
   2  -9 -12 3876.73 553.030  -2
  -2   9 -17 3876.73 553.030   1
   2  -9 -13 7779.92 522.599  -2
  -2   9 -18 7779.92 522.599   1
   2  -9 -14 758.032 697.461  -2
  -2   9 -19 758.032 697.461   1
   2  -9 -15-116.700 610.889  -2
  -2   9 -20-116.700 610.889   1
  -2   8 -21 209.866 477.518  -2
   2  -8 -17 209.866 477.518   1
  -2   8 -20 1843.09 599.988  -2
   2  -8 -16 1843.09 599.988   1
  -2   8 -19 5427.83 709.916  -2
   2  -8 -15 5427.83 709.916   1
  -2   8 -18 2638.17 470.179  -2
   2  -8 -14 2638.17 470.179   1
  -2   8 -17 3512.11 515.133  -2
   2  -8 -13 3512.11 515.133   1
   2  -8  16 15919.5 596.373  -2
  -2   8  12 15919.5 596.373   1
   2  -8  15 25742.1 899.917  -2
  -2   8  11 25742.1 899.917   1
   2  -8  14 1660.01 617.350  -2
  -2   8  10 1660.01 617.350   1
   2  -8  13 17135.4 698.602  -2
  -2   8   9 17135.4 698.602   1
   2  -8  12 1599.86 590.732  -2
  -2   8   8 1599.86 590.732   1
   2  -8  11 14182.9 640.333  -2
  -2   8   7 14182.9 640.333   1
   2  -8  10 10019.0 1100.53  -2
  -2   8   6 10019.0 1100.53   1
   2  -8   9 12386.6 1088.49  -2
  -2   8   5 12386.6 1088.49   1
   2  -8   8 35076.5 1331.77  -2
  -2   8   4 35076.5 1331.77   1
   2  -8   7 5048.28 920.987  -2
  -2   8   3 5048.28 920.987   1
   2  -8   6 80392.3 1700.43  -2
  -2   8   2 80392.3 1700.43   1
   2  -8   5 85482.7 1566.74  -2
  -2   8   1 85482.7 1566.74   1
   2  -8   4 28393.5 1179.83  -2
  -2   8   0 28393.5 1179.83   1
   2  -8   3 82925.7 1569.64  -2
  -2   8  -1 82925.7 1569.64   1
   2  -8   1 81047.6 1389.20  -2
  -2   8  -3 81047.6 1389.20   1
   2  -8   0 26495.7 705.503  -2
  -2   8  -4 26495.7 705.503   1
   2  -8  -1 87444.4 1013.22  -2
  -2   8  -5 87444.4 1013.22   1
   2  -8  -2 85892.3 1005.37  -2
  -2   8  -6 85892.3 1005.37   1
   2  -8  -3 5863.79 548.007  -2
  -2   8  -7 5863.79 548.007   1
   2  -8  -4 38189.7 792.513  -2
  -2   8  -8 38189.7 792.513   1
   2  -8  -5 12892.5 639.116  -2
  -2   8  -9 12892.5 639.116   1
   2  -8  -6 10111.9 905.739  -2
  -2   8 -10 10111.9 905.739   1
   2  -8  -7 15056.2 545.872  -2
  -2   8 -11 15056.2 545.872   1
   2  -8  -8 1388.57 482.846  -2
  -2   8 -12 1388.57 482.846   1
   2  -8  -9 17034.4 594.739  -2
  -2   8 -13 17034.4 594.739   1
   2  -8 -10 748.286 536.173  -2
  -2   8 -14 748.286 536.173   1
   2  -8 -11 27072.1 667.058  -2
  -2   8 -15 27072.1 667.058   1
   2  -8 -12 16158.8 614.671  -2
  -2   8 -16 16158.8 614.671   1
   2  -8 -13 3120.33 535.118  -2
  -2   8 -17 3120.33 535.118   1
   2  -8 -14 1378.51 762.179  -2
  -2   8 -18 1378.51 762.179   1
   2  -8 -15 5772.32 731.376  -2
  -2   8 -19 5772.32 731.376   1
   2  -8 -16 1078.98 613.238  -2
  -2   8 -20 1078.98 613.238   1
  -2   8 -21 27.7052 400.635   1
   2  -7 -18-198.644 358.475   1
   2  -7 -17 493.991 461.238   1
   2  -7 -16-21.5860 508.224   1
   2  -7 -15 1547.38 589.221   1
   2  -7 -14 1737.35 380.300   1
  -2   7  13 55.0891 398.137   1
  -2   7  12 7979.57 573.181   1
  -2   7  11 888.317 466.558   1
  -2   7  10 748.008 462.296   1
  -2   7   9 455.991 437.610   1
  -2   7   8 2252.24 435.459   1
  -2   7   7 18836.8 1019.47   1
  -2   7   6 2434.08 763.227   1
  -2   7   5 3616.24 732.704   1
  -2   7   4 16690.9 862.231   1
   2  -7   7 32081.3 1112.30  -2
  -2   7   3 32081.3 1112.30   1
   2  -7   6 144360. 1696.46  -2
  -2   7   2 144360. 1696.46   1
  -2   7   1 1930.55 598.481   1
  -2   7   0 7470.99 624.994   1
  -2   7  -1 32306.6 879.935   1
  -2   7  -2 616.973 368.255   1
  -2   7  -3 497.250 561.258   1
  -2   7  -4 9016.50 449.016   1
  -2   7  -5 37561.5 630.178   1
  -2   7  -6 122814. 1020.29   1
  -2   7  -7 28427.9 602.439   1
  -2   7  -8 4571.88 431.265   1
  -2   7  -9 1580.16 405.644   1
  -2   7 -10 227.286 621.165   1
  -2   7 -11-59.4596 686.282   1
  -2   7 -12 15461.4 451.952   1
  -2   7 -13 15231.0 474.331   1
  -2   7 -14 1467.35 360.880   1
   2  -7  15-140.329 372.020   1
  -2   7 -16 5390.24 439.934   1
  -2   7 -17 3188.09 407.627   1
  -2   7 -18 18332.5 774.269   1
  -2   7 -19 705.168 563.038   1
  -2   7 -20 206.529 479.976   1
  -2   7 -21 176.662 408.740   1
  -2   6 -22 305.164 431.451  -2
   2  -6 -19 305.164 431.451   1
  -2   6 -21 4300.94 587.037  -2
   2  -6 -18 4300.94 587.037   1
  -2   6 -20 3255.64 675.026  -2
   2  -6 -17 3255.64 675.026   1
  -2   6 -19 16746.4 875.292  -2
   2  -6 -16 16746.4 875.292   1
  -2   6 -18 33.0914 792.113  -2
   2  -6 -15 33.0914 792.113   1
  -2   6 -17 2243.61 833.659  -2
   2  -6 -14 2243.61 833.659   1
   2  -6  16 5428.88 701.613  -2
  -2   6  13 5428.88 701.613   1
   2  -6  15 36131.9 665.439  -2
  -2   6  12 36131.9 665.439   1
  -2   6 -14 13339.7 529.998  -2
   2  -6 -11 13339.7 529.998   1
   2  -6  13 21737.9 767.445  -2
  -2   6  10 21737.9 767.445   1
   2  -6  12-480.061 1359.10  -2
  -2   6   9-480.061 1359.10   1
   2  -6  11 1412.50 1240.46  -2
  -2   6   8 1412.50 1240.46   1
   2  -6  10 26745.5 1486.78  -2
  -2   6   7 26745.5 1486.78   1
   2  -6   9 14941.5 1230.49  -2
  -2   6   6 14941.5 1230.49   1
   2  -6   8 26251.5 1286.69  -2
  -2   6   5 26251.5 1286.69   1
   2  -6   7 26247.3 1193.90  -2
  -2   6   4 26247.3 1193.90   1
   2  -6   6 19621.3 1043.37  -2
  -2   6   3 19621.3 1043.37   1
   2  -6   5 1178.30 746.990  -2
  -2   6   2 1178.30 746.990   1
   2  -6   4 30839.0 1086.07  -2
  -2   6   1 30839.0 1086.07   1
   2  -6   3 86152.7 1531.19  -2
  -2   6   0 86152.7 1531.19   1
   2  -6   2 8576.47 835.270  -2
  -2   6  -1 8576.47 835.270   1
   2  -6   1 8377.20 470.637  -2
  -2   6  -2 8377.20 470.637   1
   2  -6   0 86226.2 627.826  -2
  -2   6  -3 86226.2 627.826   1
   2  -6  -1 31480.5 695.734  -2
  -2   6  -4 31480.5 695.734   1
   2  -6  -2 737.983 466.469  -2
  -2   6  -5 737.983 466.469   1
   2  -6  -3 19299.3 638.951  -2
  -2   6  -6 19299.3 638.951   1
   2  -6  -4 26585.1 703.631  -2
  -2   6  -7 26585.1 703.631   1
   2  -6  -5 27455.8 737.887  -2
  -2   6  -8 27455.8 737.887   1
   2  -6  -6 16938.1 683.076  -2
  -2   6  -9 16938.1 683.076   1
   2  -6  -7 25543.0 1221.46  -2
  -2   6 -10 25543.0 1221.46   1
   2  -6  -8 2896.75 957.028  -2
  -2   6 -11 2896.75 957.028   1
   2  -6  -9 1417.35 551.217  -2
  -2   6 -12 1417.35 551.217   1
   2  -6 -10 22333.0 577.291  -2
  -2   6 -13 22333.0 577.291   1
  -2   6  11 14054.1 537.521  -2
   2  -6  14 14054.1 537.521   1
  -2   6  12 36715.3 684.138  -2
   2  -6  15 36715.3 684.138   1
   2  -6 -13 5553.98 860.496  -2
  -2   6 -16 5553.98 860.496   1
   2  -6 -14 1536.84 812.459  -2
  -2   6 -17 1536.84 812.459   1
   2  -6 -15 61.5337 765.167  -2
  -2   6 -18 61.5337 765.167   1
   2  -6 -16 15152.0 859.748  -2
  -2   6 -19 15152.0 859.748   1
   2  -6 -17 2714.96 652.317  -2
  -2   6 -20 2714.96 652.317   1
   2  -6 -18 3725.57 549.667  -2
  -2   6 -21 3725.57 549.667   1
   2  -5 -20 24.1391 308.203   1
   2  -5 -19 135.817 408.675   1
   2  -5 -18 387.154 494.397   1
   2  -5 -17 2699.02 572.704   1
   2  -5 -16 396.259 464.156   1
  -2   5 -18 1458.88 777.495  -2
   2  -5 -16 1458.88 777.495   1
   2  -5 -15 536.241 500.233   1
  -2   5 -17 4474.01 858.752  -2
   2  -5 -15 4474.01 858.752   1
   2  -5 -14 3275.30 541.516   1
   2  -5 -13 712.525 536.350   1
   2  -5  15-5285.45 1895.94  -2
  -2   5  13-5285.45 1895.94   1
   2  -5  14 8445.98 678.447  -2
  -2   5  12 8445.98 678.447   1
   2  -5  13 10567.8 478.975  -2
  -2   5  11 10567.8 478.975   1
   2  -5  12-3213.07 2209.87  -2
  -2   5  10-3213.07 2209.87   1
   2  -5  11 2071.39 2201.05  -2
  -2   5   9 2071.39 2201.05   1
   2  -5  10 26714.0 1890.02  -2
  -2   5   8 26714.0 1890.02   1
   2  -5   9 1058.25 1530.91  -2
  -2   5   7 1058.25 1530.91   1
   2  -5   8 13082.1 1294.35  -2
  -2   5   6 13082.1 1294.35   1
   2  -5   7 23665.5 1095.34  -2
  -2   5   5 23665.5 1095.34   1
   2  -5   6 3956.08 787.442  -2
  -2   5   4 3956.08 787.442   1
   2  -5   5 48377.2 1082.73  -2
  -2   5   3 48377.2 1082.73   1
   2  -5   4 60758.9 1092.10  -2
  -2   5   2 60758.9 1092.10   1
   2  -5   3 38181.9 919.188  -2
  -2   5   1 38181.9 919.188   1
  -2   5   0 7136.31 554.736   1
   2  -5   1 19815.0 802.127  -2
  -2   5  -1 19815.0 802.127   1
  -2   5  -2 52731.0 402.787   1
   2  -5  -1 39490.3 864.558  -2
  -2   5  -3 39490.3 864.558   1
   2  -5  -2 62174.3 671.107  -2
  -2   5  -4 62174.3 671.107   1
   2  -5  -3 47115.0 631.773  -2
  -2   5  -5 47115.0 631.773   1
   2  -5  -4 4177.30 463.996  -2
  -2   5  -6 4177.30 463.996   1
   2  -5  -5 27145.9 594.233  -2
  -2   5  -7 27145.9 594.233   1
   2  -5  -6 20060.1 583.130  -2
  -2   5  -8 20060.1 583.130   1
   2  -5  -7 5709.07 836.616  -2
  -2   5  -9 5709.07 836.616   1
   2  -5  -8 27985.9 1153.11  -2
  -2   5 -10 27985.9 1153.11   1
   2  -5  -9 8085.31 1028.30  -2
  -2   5 -11 8085.31 1028.30   1
   2  -5 -10 141.887 1010.70  -2
  -2   5 -12 141.887 1010.70   1
   2  -5 -11 10749.9 451.595  -2
  -2   5 -13 10749.9 451.595   1
   2  -5 -12 9862.96 467.911  -2
  -2   5 -14 9862.96 467.911   1
  -2   5  13 3896.12 645.449  -2
   2  -5  15 3896.12 645.449   1
   2  -5 -14 8503.36 838.100  -2
  -2   5 -16 8503.36 838.100   1
   2  -5 -15 4784.44 798.817  -2
  -2   5 -17 4784.44 798.817   1
  -2   5 -18 250.676 591.440   1
  -2   5 -19-242.874 539.168   1
  -2   5 -20 62.1945 482.029   1
  -2   5 -21 359.856 389.879   1
   2  -4 -20 367.820 362.844   1
   2  -4 -19 887.150 468.443   1
   2  -4 -18 440.050 321.799   1
   2  -4 -17 160.195 375.614   1
   2  -4 -16 1320.86 403.618   1
   2  -4 -15 49.8790 401.338   1
   2  -4 -14 10600.5 619.835   1
  -2   4  13 71006.6 976.109   1
   2  -4 -12 4434.11 396.159   1
   2  -4 -11 24.2080 356.357   1
  -2   4  10 3872.41 2212.40   1
  -2   4   9 2264.99 1746.58   1
  -2   4   8 4086.74 1531.75   1
  -2   4   7 873.063 1326.70   1
  -2   4   6 2055.51 1014.58   1
  -2   4   5 793.482 843.835   1
  -2   4   4 89117.0 1275.07   1
  -2   4   3 8762.38 655.334   1
  -2   4   2 12652.0 620.373   1
  -2   4   1 7569.81 531.592   1
  -2   4   0 5455.34 529.399   1
  -2   4  -1 337496. 1807.56   1
  -2   4  -2 623.727 440.963   1
  -2   4  -3 11442.6 575.303   1
  -2   4  -4 68842.5 603.761   1
  -2   4  -5 43859.5 546.427   1
  -2   4  -6 22647.0 467.382   1
  -2   4  -7 18313.0 462.427   1
  -2   4  -8 6383.42 411.895   1
  -2   4  -9 38.3600 662.850   1
  -2   4 -10 874.418 763.213   1
  -2   4 -11-145.269 714.789   1
  -2   4 -12 1349.84 802.043   1
  -2   4 -13 4484.47 374.549   1
  -2   4 -14 270.873 342.458   1
  -2   4 -15 5263.64 394.956   1
  -2   4 -16 22622.6 552.038   1
  -2   4 -17 1163.61 407.902   1
  -2   4 -18 5815.64 412.424   1
  -2   4 -19-61.5276 336.521   1
  -2   4 -20 454.551 464.869   1
  -2   4 -21 1692.27 381.181   1
  -2   3 -22 1362.10 391.793  -2
   2  -3 -21 1362.10 391.793   1
  -2   3 -21 193.320 519.644  -2
   2  -3 -20 193.320 519.644   1
  -2   3 -20 4005.76 428.261  -2
   2  -3 -19 4005.76 428.261   1
  -2   3 -19 2911.26 484.300  -2
   2  -3 -18 2911.26 484.300   1
  -2   3 -18 330.815 451.661  -2
   2  -3 -17 330.815 451.661   1
  -2   3 -17 4271.98 558.688  -2
   2  -3 -16 4271.98 558.688   1
  -2   3 -16 476.332 700.390  -2
   2  -3 -15 476.332 700.390   1
  -2   3 -15 2564.91 706.789  -2
   2  -3 -14 2564.91 706.789   1
  -2   3 -14 5616.55 538.944  -2
   2  -3 -13 5616.55 538.944   1
  -2   3 -13 13896.9 582.255  -2
   2  -3 -12 13896.9 582.255   1
   2  -3  12 9294.26 2391.30  -2
  -2   3  11 9294.26 2391.30   1
   2  -3  11 2040.91 1920.97  -2
  -2   3  10 2040.91 1920.97   1
   2  -3  10 577.652 1783.51  -2
  -2   3   9 577.652 1783.51   1
   2  -3   9 4933.52 1607.48  -2
  -2   3   8 4933.52 1607.48   1
   2  -3   8 4526.79 1413.74  -2
  -2   3   7 4526.79 1413.74   1
   2  -3   7 5338.19 1246.25  -2
  -2   3   6 5338.19 1246.25   1
   2  -3   6 1402.44 1093.25  -2
  -2   3   5 1402.44 1093.25   1
   2  -3   5 16667.1 970.832  -2
  -2   3   4 16667.1 970.832   1
   2  -3   4 189966. 1915.05  -2
  -2   3   3 189966. 1915.05   1
   2  -3   3 40712.8 984.841  -2
  -2   3   2 40712.8 984.841   1
   2  -3   2 98614.1 1269.71  -2
  -2   3   1 98614.1 1269.71   1
   2  -3   1 79201.0 1158.25  -2
  -2   3   0 79201.0 1158.25   1
   2  -3  -1 104200. 1283.42  -2
  -2   3  -2 104200. 1283.42   1
   2  -3  -2 38955.4 551.802  -2
  -2   3  -3 38955.4 551.802   1
   2  -3  -3 173441. 1009.71  -2
  -2   3  -4 173441. 1009.71   1
   2  -3  -4 14587.2 475.774  -2
  -2   3  -5 14587.2 475.774   1
   2  -3  -5 1367.02 403.957  -2
  -2   3  -6 1367.02 403.957   1
   2  -3  -6 9175.82 863.531  -2
  -2   3  -7 9175.82 863.531   1
   2  -3  -7 9854.63 979.168  -2
  -2   3  -8 9854.63 979.168   1
   2  -3  -8 12564.4 1116.46  -2
  -2   3  -9 12564.4 1116.46   1
   2  -3  -9 1734.21 931.114  -2
  -2   3 -10 1734.21 931.114   1
   2  -3 -10 5688.65 1042.40  -2
  -2   3 -11 5688.65 1042.40   1
  -2   3  11 16149.3 1194.88  -2
   2  -3  12 16149.3 1194.88   1
   2  -3 -12 15214.3 545.907  -2
  -2   3 -13 15214.3 545.907   1
   2  -3 -13 4887.49 495.171  -2
  -2   3 -14 4887.49 495.171   1
  -2   3  14 2616.42 486.365  -2
   2  -3  15 2616.42 486.365   1
   2  -3 -15 1845.76 532.061  -2
  -2   3 -16 1845.76 532.061   1
   2  -3 -16 3987.63 543.721  -2
  -2   3 -17 3987.63 543.721   1
   2  -3 -17 444.432 495.743  -2
  -2   3 -18 444.432 495.743   1
   2  -3 -18 2686.69 463.212  -2
  -2   3 -19 2686.69 463.212   1
   2  -3 -19 3721.47 409.231  -2
  -2   3 -20 3721.47 409.231   1
   2  -3 -20 178.279 450.457  -2
  -2   3 -21 178.279 450.457   1
   2  -2 -21 2622.83 365.590   1
   2  -2 -20 104.838 280.852   1
   2  -2 -19 2166.08 341.126   1
   2  -2 -18 2126.40 397.091   1
   2  -2 -17 325.486 406.881   1
   2  -2 -16 6454.16 460.728   1
   2  -2 -15 339.523 552.934   1
  -2   2  14 4380.54 576.951   1
   2  -2 -13 28855.4 732.028   1
  -2   2  12 1720.88 490.934   1
  -2   2  11 442.681 1290.79   1
  -2   2  10 9208.88 1227.63   1
  -2   2   9 846.671 986.677   1
   2  -2   8 67.5345 1244.08  -2
  -2   2   8 67.5345 1244.08   1
  -2   2   7 7080.22 861.376   1
   2  -2   6 6503.16 984.565  -2
  -2   2   6 6503.16 984.565   1
   2  -2   5 42623.9 1137.61  -2
  -2   2   5 42623.9 1137.61   1
   2  -2   4 20558.2 912.650  -2
  -2   2   4 20558.2 912.650   1
  -2   2   3 8332.72 615.548   1
  -2   2   2 19781.3 557.532   1
  -2   2   1 83929.8 805.846   1
  -2   2   0 466522. 1693.09   1
  -2   2   0 999999. 1493.79  -2
   2  -2   0 999999. 1493.79   1
   2  -2   1 56634.6 261.401   1
  -2   2  -2 93730.5 897.173   1
  -2   2  -3 50276.3 385.437   1
  -2   2  -4 3354.08 253.866   1
  -2   2  -5 7126.59 609.588   1
  -2   2  -6 1683.26 588.852   1
  -2   2  -7 4857.04 662.303   1
  -2   2  -8 36.4672 716.918   1
  -2   2  -9 98.2404 711.728   1
  -2   2 -10 480.728 777.892   1
   2  -2  11 15445.6 887.994   1
   2  -2  12 12088.0 902.331   1
   2  -2  13 414.611 772.940   1
   2  -2 -13 33617.7 624.431  -2
  -2   2 -13 33617.7 624.431   1
  -2   2 -14 4409.31 497.064   1
   2  -2 -14 9718.28 818.787  -2
  -2   2 -14 9718.28 818.787   1
  -2   2 -15 3239.35 388.683   1
  -2   2 -16 3980.13 419.031   1
  -2   2 -17 900.739 409.482   1
  -2   2 -18 5730.27 416.084   1
  -2   2 -19 443.669 330.485   1
  -2   2 -20 350.433 282.859   1
  -2   2 -21 236.902 359.233   1
   2  -1 -21 38.1469 245.889   1
   2  -1 -20 89.2572 302.493   1
   2  -1 -19 576.081 350.968   1
   2  -1 -18 49.1278 379.489   1
   2  -1 -17 702.259 424.761   1
   2  -1 -16 377.958 409.806   1
  -2   1  15 1336.48 561.727   1
   2  -1 -14 11306.5 624.400   1
  -2   1  13 1502.42 485.178   1
  -2   1  12 2607.18 1140.70   1
  -2   1  11 18333.5 1139.60   1
  -2   1  10 5243.49 825.052   1
  -2   1   9 908.695 691.238   1
  -2   1   8 21879.6 895.573   1
  -2   1   7 44776.2 1001.56   1
  -2   1   6 250.751 577.152   1
  -2   1   5 72292.2 1005.82   1
   2  -1  -4 7335.98 437.827   1
  -2   1   3 104255. 689.385   1
  -2   1   2 9891.66 310.447   1
  -2   1   1 470.214 215.572   1
  -2   1   0 11726.3 244.185   1
  -2   1  -1 2972.63 203.459   1
  -2   1  -2 108919. 911.037   1
  -2   1  -3 60583.5 826.539   1
  -2   1  -4 43203.6 833.590   1
  -2   1  -5 58309.2 1008.04   1
  -2   1  -6 3716.43 675.844   1
  -2   1  -7 18988.6 896.346   1
  -2   1  -8 2786.38 762.393   1
  -2   1  -9-0.99548 446.161   1
   2  -1  10 12501.1 802.826   1
   2  -1  11 470.571 654.632   1
   2  -1  12 2577.21 748.523   1
  -2   1 -13 3136.43 360.465   1
  -2   1 -14 2115.96 371.927   1
  -2   1 -15 11459.7 474.936   1
  -2   1 -16 316.913 412.059   1
  -2   1 -17 4317.91 413.110   1
  -2   1 -18 53.1910 369.789   1
  -2   1 -19 1685.25 524.232   1
  -2   1 -20 282.592 431.568   1
  -2   1 -21 441.407 347.584   1
  -2   0 -20 5154.55 386.712  -2
   2   0 -21 5154.55 386.712   1
  -2   0 -19 1836.46 431.048  -2
   2   0 -20 1836.46 431.048   1
  -2   0 -18 6504.49 446.744  -2
   2   0 -19 6504.49 446.744   1
  -2   0 -17 7089.17 575.790  -2
   2   0 -18 7089.17 575.790   1
  -2   0 -16 2554.78 559.145  -2
   2   0 -17 2554.78 559.145   1
  -2   0 -15 32227.6 672.349  -2
   2   0 -16 32227.6 672.349   1
  -2   0 -14 29131.7 999.738  -2
   2   0 -15 29131.7 999.738   1
   2   0  13 14504.9 794.635  -2
  -2   0  14 14504.9 794.635   1
  -2   0 -12 1556.23 592.548  -2
   2   0 -13 1556.23 592.548   1
   2   0  11 18605.1 1407.76  -2
  -2   0  12 18605.1 1407.76   1
   2   0  10 1959.19 721.436  -2
  -2   0  11 1959.19 721.436   1
   2   0   9 12267.1 1033.62  -2
  -2   0  10 12267.1 1033.62   1
   2   0   8 16805.2 1026.30  -2
  -2   0   9 16805.2 1026.30   1
   2   0   7 10599.6 872.231  -2
  -2   0   8 10599.6 872.231   1
   2   0   6 94989.9 1094.26  -2
  -2   0   7 94989.9 1094.26   1
   2   0   5 86754.0 686.639  -2
  -2   0   6 86754.0 686.639   1
   2   0   4 110403. 934.517  -2
  -2   0   5 110403. 934.517   1
   2   0   3 34119.8 815.123  -2
  -2   0   4 34119.8 815.123   1
   2   0   2 47915.4 607.249  -2
  -2   0   3 47915.4 607.249   1
  -2   0  -1 120219. 623.134  -2
   2   0  -2 120219. 623.134   1
   2   0   0 61967.7 359.909  -2
  -2   0   1 61967.7 359.909   1
  -2   0   1 66730.4 339.167  -2
   2   0   0 66730.4 339.167   1
   2   0  -2 127229. 476.156  -2
  -2   0  -1 127229. 476.156   1
   2   0  -3 116690. 907.027  -2
  -2   0  -2 116690. 907.027   1
   2   0  -4 36924.7 713.813  -2
  -2   0  -3 36924.7 713.813   1
   2   0  -5 99759.6 1087.79  -2
  -2   0  -4 99759.6 1087.79   1
   2   0  -6 82627.3 1126.70  -2
  -2   0  -5 82627.3 1126.70   1
   2   0  -7 91469.6 1272.57  -2
  -2   0  -6 91469.6 1272.57   1
   2   0  -8 9701.01 718.138  -2
  -2   0  -7 9701.01 718.138   1
   2   0  -9 15296.6 766.410  -2
  -2   0  -8 15296.6 766.410   1
  -2   0  10 12772.8 766.214  -2
   2   0   9 12772.8 766.214   1
  -2   0  11 2445.39 887.797  -2
   2   0  10 2445.39 887.797   1
  -2   0  12 19657.5 955.710  -2
   2   0  11 19657.5 955.710   1
  -2   0  13 1827.40 582.553  -2
   2   0  12 1827.40 582.553   1
   2   0 -14 16061.8 540.855  -2
  -2   0 -13 16061.8 540.855   1
   2   0 -15 33958.7 711.987  -2
  -2   0 -14 33958.7 711.987   1
   2   0 -16 31557.8 759.799  -2
  -2   0 -15 31557.8 759.799   1
   2   0 -17 2454.56 820.944  -2
  -2   0 -16 2454.56 820.944   1
   2   0 -18 7902.61 860.442  -2
  -2   0 -17 7902.61 860.442   1
   2   0 -19 6810.07 802.752  -2
  -2   0 -18 6810.07 802.752   1
   2   0 -20 2020.11 645.316  -2
  -2   0 -19 2020.11 645.316   1
   2   0 -21 5187.00 604.910  -2
  -2   0 -20 5187.00 604.910   1
   2   0 -22 689.680 421.992  -2
  -2   0 -21 689.680 421.992   1
   2   1 -22 132.376 332.623   1
   2   1 -21 726.188 280.997   1
   2   1 -20 79.7227 327.046   1
   2   1 -19 114.815 360.236   1
   2   1 -18 35.0793 386.462   1
   2   1 -17 460.986 419.809   1
  -2  -1  16 54.7865 391.951   1
  -2  -1  15 917.326 385.541   1
  -2  -1  14 11402.6 561.687   1
   2   1 -13 1206.15 421.326   1
  -2  -1  12 6686.28 769.641   1
  -2  -1  11-85.0719 620.256   1
  -2  -1  10 1672.73 574.594   1
  -2  -1   9 11484.0 624.838   1
  -2  -1   8 15884.5 492.224   1
   2   1  -7 6961.79 388.901   1
   2   1  -6 44777.0 556.825   1
  -2  -1   5 119149. 932.298   1
  -2  -1   4 6509.32 355.323   1
  -2  -1   3 43064.4 474.130   1
  -2  -1   2 3798.12 131.842   1
  -2  -1   1 35547.0 298.433   1
   2   1   0 289.885 177.984   1
  -2  -1  -1 348746. 839.310   1
  -2  -1  -2 3545.87 568.771   1
  -2  -1  -3 1773.64 568.555   1
  -2  -1  -4 111038. 1317.53   1
  -2  -1  -5 34291.1 607.613   1
  -2  -1  -6 753.680 434.319   1
   2   1   7 352.969 595.548   1
   2   1   8 1898.31 645.561   1
   2   1   9 4888.48 723.662   1
   2   1  10 15167.2 907.275   1
   2   1  11 3087.32 796.565   1
  -2  -1 -12 11004.0 538.915   1
  -2  -1 -13 2294.84 487.794   1
   2   1  14 11943.5 611.717   1
  -2  -1 -15 6013.76 718.310   1
  -2  -1 -16 1848.43 640.571   1
  -2  -1 -17 3390.84 623.611   1
  -2  -1 -18 479.110 540.548   1
  -2  -1 -19 1316.15 503.460   1
  -2  -1 -20 179.932 399.242   1
   2   2 -22 436.991 364.992   1
   2   2 -21 189.125 449.141   1
   2   2 -20 47.2063 322.200   1
   2   2 -19 14.7840 369.464   1
   2   2 -18 2687.17 414.025   1
   2   2 -17 3744.53 416.139   1
  -2  -2  16 12838.1 466.631   1
  -2  -2  15 13442.4 605.401   1
  -2  -2 -13 58362.6 1006.42  -2
   2   2 -15 58362.6 1006.42   1
  -2  -2  14 3806.14 467.355   1
  -2  -2  13 14440.1 885.610   1
   2   2  10 6043.08 847.764  -2
  -2  -2  12 6043.08 847.764   1
   2   2   9 3108.61 724.302  -2
  -2  -2  11 3108.61 724.302   1
   2   2   8 965.285 636.841  -2
  -2  -2  10 965.285 636.841   1
   2   2  -9 5196.52 691.901   1
   2   2   7 30706.7 845.625  -2
  -2  -2   9 30706.7 845.625   1
   2   2  -8 20693.5 814.319   1
   2   2   6 30005.5 751.663  -2
  -2  -2   8 30005.5 751.663   1
   2   2  -7 2216.38 595.197   1
   2   2   5 19746.6 617.599  -2
  -2  -2   7 19746.6 617.599   1
   2   2  -6 14978.1 495.217   1
   2   2   4 21110.4 568.836  -2
  -2  -2   6 21110.4 568.836   1
   2   2  -5 4358.72 366.027   1
   2   2   3 12895.7 478.613  -2
  -2  -2   5 12895.7 478.613   1
   2   2   2 433375. 1187.55  -2
  -2  -2   4 433375. 1187.55   1
  -2  -2   3 200906. 584.530   1
   2   2  -2 332611. 1611.69   1
   2   2  -1 305.989 420.911   1
   2   2   0 62279.7 389.059   1
   2   2  -2 436443. 1397.13  -2
  -2  -2   0 436443. 1397.13   1
   2   2   1 23296.8 517.251   1
  -2  -2   3 213850. 747.326  -2
   2   2   1 213850. 747.326   1
   2   2  -4 414764. 1172.78  -2
  -2  -2  -2 414764. 1172.78   1
  -2  -2  -3 5888.16 619.504   1
  -2  -2   5 10640.3 583.262  -2
   2   2   3 10640.3 583.262   1
   2   2   4 4146.60 498.100   1
  -2  -2   7 19051.4 758.193  -2
   2   2   5 19051.4 758.193   1
   2   2   6 8402.18 616.292   1
   2   2   7 24311.9 852.498   1
   2   2   8 432.490 638.016   1
   2   2   9 2319.80 653.827   1
   2   2  10 1970.19 751.192   1
   2   2  11 8033.71 893.688   1
  -2  -2 -12 6538.41 520.213   1
   2   2  13 44634.1 820.556   1
  -2  -2 -14 578.143 635.736   1
  -2  -2 -15 115.788 646.290   1
  -2  -2 -16 138.301 620.379   1
  -2  -2 -17 716.709 596.453   1
  -2  -2 -18 130.543 532.264   1
  -2  -2 -19-10.7194 461.191   1
  -2  -2 -20-318.161 355.283   1
  -2  -3 -20 832.667 359.295  -2
   2   3 -23 832.667 359.295   1
  -2  -3 -19 569.603 496.385  -2
   2   3 -22 569.603 496.385   1
  -2  -3 -18 2066.38 621.195  -2
   2   3 -21 2066.38 621.195   1
  -2  -3 -17 3090.73 719.809  -2
   2   3 -20 3090.73 719.809   1
  -2  -3 -16 5984.06 825.449  -2
   2   3 -19 5984.06 825.449   1
  -2  -3 -15 4472.63 841.590  -2
   2   3 -18 4472.63 841.590   1
  -2  -3 -14 689.685 782.028  -2
   2   3 -17 689.685 782.028   1
  -2  -3 -13 27786.6 1102.15  -2
   2   3 -16 27786.6 1102.15   1
  -2  -3 -12 24810.6 1012.93  -2
   2   3 -15 24810.6 1012.93   1
   2   3  11 33160.2 857.036  -2
  -2  -3  14 33160.2 857.036   1
   2   3  10 8446.49 960.754  -2
  -2  -3  13 8446.49 960.754   1
   2   3   9 5345.96 778.830  -2
  -2  -3  12 5345.96 778.830   1
   2   3   8 32572.6 1134.39  -2
  -2  -3  11 32572.6 1134.39   1
   2   3   7 61653.4 1016.63  -2
  -2  -3  10 61653.4 1016.63   1
   2   3   6 39464.0 802.018  -2
  -2  -3   9 39464.0 802.018   1
  -2  -3  -5 73527.9 819.887  -2
   2   3  -8 73527.9 819.887   1
   2   3   4 61993.2 706.004  -2
  -2  -3   7 61993.2 706.004   1
  -2  -3  -3 19714.7 448.381  -2
   2   3  -6 19714.7 448.381   1
  -2  -3  -2 107019. 712.634  -2
   2   3  -5 107019. 712.634   1
   2   3   1 366095. 1039.51  -2
  -2  -3   4 366095. 1039.51   1
  -2  -3   0 103409. 986.791  -2
   2   3  -3 103409. 986.791   1
  -2  -3   1 231383. 1900.50  -2
   2   3  -2 231383. 1900.50   1
  -2  -3   2 225557. 761.568  -2
   2   3  -1 225557. 761.568   1
  -2  -3   3 103990. 762.934  -2
   2   3   0 103990. 762.934   1
  -2  -3   4 370899. 1851.68  -2
   2   3   1 370899. 1851.68   1
  -2  -3   5 107327. 1224.43  -2
   2   3   2 107327. 1224.43   1
  -2  -3   6 19934.0 783.445  -2
   2   3   3 19934.0 783.445   1
  -2  -3   7 64943.7 1228.61  -2
   2   3   4 64943.7 1228.61   1
  -2  -3   8 71314.6 1414.85  -2
   2   3   5 71314.6 1414.85   1
  -2  -3   9 41870.6 1271.35  -2
   2   3   6 41870.6 1271.35   1
  -2  -3  10 62900.8 1559.92  -2
   2   3   7 62900.8 1559.92   1
  -2  -3  11 32127.8 1349.97  -2
   2   3   8 32127.8 1349.97   1
  -2  -3  12 1775.82 959.896  -2
   2   3   9 1775.82 959.896   1
  -2  -3  13 7122.29 1155.40  -2
   2   3  10 7122.29 1155.40   1
  -2  -3  14 35857.7 672.287  -2
   2   3  11 35857.7 672.287   1
  -2  -3  15 24828.9 922.224  -2
   2   3  12 24828.9 922.224   1
   2   3 -16 25180.4 973.777  -2
  -2  -3 -13 25180.4 973.777   1
   2   3 -17 947.415 818.891  -2
  -2  -3 -14 947.415 818.891   1
   2   3 -18 4613.42 858.059  -2
  -2  -3 -15 4613.42 858.059   1
   2   3 -19 6225.75 859.178  -2
  -2  -3 -16 6225.75 859.178   1
   2   3 -20 2265.94 744.754  -2
  -2  -3 -17 2265.94 744.754   1
   2   3 -21 1673.90 647.510  -2
  -2  -3 -18 1673.90 647.510   1
   2   3 -22 494.772 533.280  -2
  -2  -3 -19 494.772 533.280   1
   2   3 -23 1150.39 419.092  -2
  -2  -3 -20 1150.39 419.092   1
   2   4 -23 326.353 294.784   1
   2   4 -22 518.224 393.578   1
   2   4 -21 1231.08 479.480   1
   2   4 -20 4594.91 595.984   1
   2   4 -19 10353.3 674.458   1
   2   4 -18 15248.5 765.368   1
   2   4 -17 4732.18 645.925   1
   2   4 -16 2681.63 617.417   1
   2   4 -15 2134.29 576.400   1
   2   4 -14 8411.21 446.673   1
   2   4 -13 11620.8 465.989   1
  -2  -4  12 380.722 504.746   1
  -2  -4  11 43797.7 948.355   1
   2   4 -10 1055.74 352.696   1
   2   4  -9 8789.92 369.782   1
   2   4  -8 369.984 285.942   1
   2   4  -7 14150.6 353.805   1
   2   4  -6 2252.75 415.655   1
   2   4  -5 5381.56 425.049   1
   2   4  -4 58019.9 683.769   1
   2   4  -3 67374.9 714.835   1
   2   4  -2 40094.9 598.487   1
   2   4  -1 24249.6 301.107   1
   2   4   0 37509.9 480.466   1
   2   4   1 21707.0 791.866   1
   2   4   2 4937.25 556.426   1
   2   4   3 2655.38 536.156   1
   2   4   4 4434.25 581.642   1
   2   4   5 98.9218 561.755   1
   2   4   6 32512.1 1008.16   1
   2   4   7 965.910 653.240   1
   2   4   8 5155.88 863.357   1
   2   4   9 3814.15 940.996   1
  -2  -4 -10 16762.5 438.830   1
   2   4  11-159.108 365.107   1
   2   4  12-97.1673 372.924   1
   2   4  13 3725.96 418.141   1
  -2  -4 -14 1025.17 634.289   1
  -2  -4 -15 9169.46 728.746   1
  -2  -4 -16 1175.79 599.847   1
  -2  -4 -17-171.215 530.841   1
  -2  -4 -18 4090.54 492.448   1
  -2  -4 -19 17.3013 351.221   1
   2   5 -23 77.6875 301.926   1
   2   5 -22-277.614 390.367   1
   2   5 -21 506.707 487.706   1
   2   5 -20 338.789 542.647   1
   2   5 -19 121.038 589.303   1
  -2  -5 -14 1689.29 794.616  -2
   2   5 -18 1689.29 794.616   1
  -2  -5 -13 5247.57 825.955  -2
   2   5 -17 5247.57 825.955   1
  -2  -5 -12 1623.45 787.958  -2
   2   5 -16 1623.45 787.958   1
  -2  -5 -11 25718.9 914.369  -2
   2   5 -15 25718.9 914.369   1
  -2  -5 -10 40.1197 497.865  -2
   2   5 -14 40.1197 497.865   1
  -2  -5  -9 28180.1 850.118  -2
   2   5 -13 28180.1 850.118   1
  -2  -5  -7 7720.98 879.536  -2
   2   5 -11 7720.98 879.536   1
   2   5   6 797.187 399.262  -2
  -2  -5  10 797.187 399.262   1
  -2  -5  -5 14221.1 461.932  -2
   2   5  -9 14221.1 461.932   1
  -2  -5  -4 17120.6 446.205  -2
   2   5  -8 17120.6 446.205   1
  -2  -5  -3 4509.38 589.824  -2
   2   5  -7 4509.38 589.824   1
  -2  -5  -2 4985.41 565.564  -2
   2   5  -6 4985.41 565.564   1
  -2  -5  -1 8766.43 569.557  -2
   2   5  -5 8766.43 569.557   1
  -2  -5   0 56484.1 786.103  -2
   2   5  -4 56484.1 786.103   1
  -2  -5   1 65087.0 816.659  -2
   2   5  -3 65087.0 816.659   1
  -2  -5   2 89812.1 903.321  -2
   2   5  -2 89812.1 903.321   1
   2   5  -1 22291.2 439.126   1
  -2  -5   3 64188.0 805.197  -2
   2   5  -1 64188.0 805.197   1
  -2  -5   4 58842.2 594.483  -2
   2   5   0 58842.2 594.483   1
  -2  -5   5 5741.71 754.253  -2
   2   5   1 5741.71 754.253   1
  -2  -5   6 12933.4 1461.08  -2
   2   5   2 12933.4 1461.08   1
  -2  -5   7 6234.00 1582.18  -2
   2   5   3 6234.00 1582.18   1
  -2  -5   8 7808.31 1649.51  -2
   2   5   4 7808.31 1649.51   1
  -2  -5   9 2638.45 1491.75  -2
   2   5   5 2638.45 1491.75   1
  -2  -5  10-4158.45 1613.08  -2
   2   5   6-4158.45 1613.08   1
  -2  -5  11-578.923 1910.34  -2
   2   5   7-578.923 1910.34   1
  -2  -5  12-5426.73 2207.34  -2
   2   5   8-5426.73 2207.34   1
  -2  -5  13 28290.6 576.454  -2
   2   5   9 28290.6 576.454   1
   2   5 -14 554.796 484.697  -2
  -2  -5 -10 554.796 484.697   1
  -2  -5  15 25062.8 615.329  -2
   2   5  11 25062.8 615.329   1
   2   5  12 919.012 546.780   1
   2   5 -16 2672.51 799.639  -2
  -2  -5 -12 2672.51 799.639   1
   2   5  13 719.899 510.437   1
   2   5 -17 5951.89 859.692  -2
  -2  -5 -13 5951.89 859.692   1
   2   5  14 2628.36 518.007   1
   2   5 -18 1224.25 810.534  -2
  -2  -5 -14 1224.25 810.534   1
  -2  -5 -15 1851.38 619.251   1
  -2  -5 -16 706.269 539.787   1
  -2  -5 -17 123.564 478.188   1
  -2  -5 -18 84.3023 399.352   1
  -2  -6 -18 699.151 399.212  -2
   2   6 -23 699.151 399.212   1
  -2  -6 -17 1922.51 526.351  -2
   2   6 -22 1922.51 526.351   1
  -2  -6 -16 4404.76 660.365  -2
   2   6 -21 4404.76 660.365   1
  -2  -6 -15 2737.32 714.371  -2
   2   6 -20 2737.32 714.371   1
  -2  -6 -14 271.098 751.130  -2
   2   6 -19 271.098 751.130   1
  -2  -6 -13 3195.69 809.230  -2
   2   6 -18 3195.69 809.230   1
  -2  -6 -12 9187.05 901.518  -2
   2   6 -17 9187.05 901.518   1
  -2  -6 -11 4189.22 820.481  -2
   2   6 -16 4189.22 820.481   1
  -2  -6 -10 6019.90 820.454  -2
   2   6 -15 6019.90 820.454   1
  -2  -6  -9 1484.53 506.144  -2
   2   6 -14 1484.53 506.144   1
  -2  -6  -8 9068.97 782.522  -2
   2   6 -13 9068.97 782.522   1
  -2  -6  -7 4345.94 915.219  -2
   2   6 -12 4345.94 915.219   1
  -2  -6  -6 2205.20 623.490  -2
   2   6 -11 2205.20 623.490   1
  -2  -6  -5 9576.05 713.729  -2
   2   6 -10 9576.05 713.729   1
  -2  -6  -4 12752.3 717.155  -2
   2   6  -9 12752.3 717.155   1
  -2  -6  -3 162.937 571.265  -2
   2   6  -8 162.937 571.265   1
  -2  -6  -2 47808.1 989.603  -2
   2   6  -7 47808.1 989.603   1
  -2  -6  -1 48677.2 964.016  -2
   2   6  -6 48677.2 964.016   1
  -2  -6   0 89518.8 1183.81  -2
   2   6  -5 89518.8 1183.81   1
  -2  -6   1 45991.9 919.580  -2
   2   6  -4 45991.9 919.580   1
  -2  -6   2 16479.9 694.393  -2
   2   6  -3 16479.9 694.393   1
  -2  -6   3 16021.3 696.765  -2
   2   6  -2 16021.3 696.765   1
  -2  -6   4 45481.4 594.439  -2
   2   6  -1 45481.4 594.439   1
  -2  -6   5 89052.9 924.789  -2
   2   6   0 89052.9 924.789   1
  -2  -6   6 47594.3 1005.74  -2
   2   6   1 47594.3 1005.74   1
  -2  -6   7 49196.0 1355.93  -2
   2   6   2 49196.0 1355.93   1
  -2  -6   8-206.030 1692.37  -2
   2   6   3-206.030 1692.37   1
  -2  -6   9 27814.0 2633.47  -2
   2   6   4 27814.0 2633.47   1
  -2  -6  10 29800.6 3154.38  -2
   2   6   5 29800.6 3154.38   1
  -2  -6  11 31623.1 3713.89  -2
   2   6   6 31623.1 3713.89   1
  -2  -6  12 45013.6 4336.59  -2
   2   6   7 45013.6 4336.59   1
  -2  -6  13 10535.1 542.117  -2
   2   6   8 10535.1 542.117   1
  -2  -6  14 1662.47 500.698  -2
   2   6   9 1662.47 500.698   1
  -2  -6  15 6302.00 562.588  -2
   2   6  10 6302.00 562.588   1
   2   6  11 7037.21 4008.95   1
   2   6 -16 5445.86 552.692  -2
  -2  -6 -11 5445.86 552.692   1
   2   6 -17 12070.2 605.685  -2
  -2  -6 -12 12070.2 605.685   1
  -2  -6  18 3395.98 521.466  -2
   2   6  13 3395.98 521.466   1
   2   6 -19 234.329 463.820  -2
  -2  -6 -14 234.329 463.820   1
   2   6 -20 3998.56 766.751  -2
  -2  -6 -15 3998.56 766.751   1
   2   6 -21 4579.26 687.157  -2
  -2  -6 -16 4579.26 687.157   1
   2   6 -22 2546.18 556.972  -2
  -2  -6 -17 2546.18 556.972   1
   2   6 -23 142.232 408.866  -2
  -2  -6 -18 142.232 408.866   1
   2   7 -23 714.429 291.827   1
   2   7 -22 959.647 393.659   1
   2   7 -21 442.968 452.185   1
   2   7 -20 50.6949 523.737   1
   2   7 -19-56.7807 562.251   1
   2   7 -18-71.7035 600.772   1
   2   7 -17 297.295 605.357   1
   2   7 -16-40.7618 580.525   1
   2   7 -15 739.241 322.385   1
   2   7 -14 555.633 313.079   1
   2   7 -13 3234.97 316.324   1
   2   7 -12 6176.65 573.626   1
   2   7 -11 1911.86 493.464   1
   2   7 -10 3266.91 573.418   1
   2   7  -9 10670.0 551.330   1
   2   7  -8 650.946 459.134   1
   2   7  -7 74.5987 432.905   1
   2   7  -6 15404.7 576.141   1
   2   7  -5 20299.7 603.202   1
   2   7  -4 2736.89 451.257   1
   2   7  -3 476.215 599.101   1
  -2  -7   3 904.093 818.324  -2
   2   7  -3 904.093 818.324   1
  -2  -7   4 17545.5 679.985  -2
   2   7  -2 17545.5 679.985   1
   2   7  -1 14567.7 491.221   1
  -2  -7   5 34722.1 768.323  -2
   2   7  -1 34722.1 768.323   1
   2   7   0 3541.59 427.694   1
  -2  -7   6 20080.6 964.056  -2
   2   7   0 20080.6 964.056   1
   2   7   1 21.9979 430.975   1
   2   7   2 10554.9 611.129   1
   2   7   3 12727.7 703.621   1
   2   7   4 4264.35 858.511   1
   2   7   5 3908.10 1255.04   1
   2   7   7 14106.8 608.569   1
   2   7   8 2053.33 382.999   1
   2   7   9 5058.18 423.840   1
   2   7  10 2908.12 417.437   1
  -2  -7 -11 132.265 396.204   1
  -2  -7 -12 817.484 402.708   1
   2   7  13 3338.94 396.645   1
  -2  -7 -14 1254.03 357.428   1
   2   7  15 119.566 292.167   1
  -2  -7 -16 284.891 440.190   1
  -2  -7 -17-47.4334 341.480   1
   2   8 -22 1837.38 372.105   1
   2   8 -21 8733.01 529.494   1
  -2  -8 -14 1821.84 644.852  -2
   2   8 -20 1821.84 644.852   1
  -2  -8 -13 8261.32 752.451  -2
   2   8 -19 8261.32 752.451   1
  -2  -8 -12 3702.14 767.436  -2
   2   8 -18 3702.14 767.436   1
  -2  -8 -11 6143.72 803.523  -2
   2   8 -17 6143.72 803.523   1
  -2  -8 -10 2828.82 533.630  -2
   2   8 -16 2828.82 533.630   1
  -2  -8  -9 5227.36 429.671  -2
   2   8 -15 5227.36 429.671   1
  -2  -8  -8 5494.69 435.312  -2
   2   8 -14 5494.69 435.312   1
  -2  -8  -7 1241.90 416.526  -2
   2   8 -13 1241.90 416.526   1
  -2  -8  -6 4500.81 391.736  -2
   2   8 -12 4500.81 391.736   1
  -2  -8  -5 5862.21 1112.22  -2
   2   8 -11 5862.21 1112.22   1
  -2  -8  -4 13258.0 762.056  -2
   2   8 -10 13258.0 762.056   1
  -2  -8  -3 4531.63 645.334  -2
   2   8  -9 4531.63 645.334   1
  -2  -8  -2 1414.51 593.859  -2
   2   8  -8 1414.51 593.859   1
  -2  -8  -1 15308.1 724.891  -2
   2   8  -7 15308.1 724.891   1
  -2  -8   0 17131.3 744.000  -2
   2   8  -6 17131.3 744.000   1
  -2  -8   1 70964.5 1122.58  -2
   2   8  -5 70964.5 1122.58   1
  -2  -8   2 27504.0 846.653  -2
   2   8  -4 27504.0 846.653   1
  -2  -8   3 226.073 583.373  -2
   2   8  -3 226.073 583.373   1
  -2  -8   4 29029.2 860.833  -2
   2   8  -2 29029.2 860.833   1
  -2  -8   5 74742.3 1177.19  -2
   2   8  -1 74742.3 1177.19   1
  -2  -8   6 19143.9 789.094  -2
   2   8   0 19143.9 789.094   1
  -2  -8   7 16567.4 779.587  -2
   2   8   1 16567.4 779.587   1
  -2  -8   8 877.033 501.169  -2
   2   8   2 877.033 501.169   1
  -2  -8   9 3720.26 725.443  -2
   2   8   3 3720.26 725.443   1
  -2  -8  10 14162.5 956.310  -2
   2   8   4 14162.5 956.310   1
  -2  -8  11 5921.00 543.221  -2
   2   8   5 5921.00 543.221   1
  -2  -8  12 4456.49 574.204  -2
   2   8   6 4456.49 574.204   1
  -2  -8  13 990.176 591.718  -2
   2   8   7 990.176 591.718   1
  -2  -8  14 6085.75 663.555  -2
   2   8   8 6085.75 663.555   1
  -2  -8  15 5079.08 542.894  -2
   2   8   9 5079.08 542.894   1
   2   8 -16 4253.48 539.035  -2
  -2  -8 -10 4253.48 539.035   1
   2   8 -17 8099.42 546.868  -2
  -2  -8 -11 8099.42 546.868   1
  -2  -8  18 4347.55 515.693  -2
   2   8  12 4347.55 515.693   1
  -2  -8  19 9267.13 512.374  -2
   2   8  13 9267.13 512.374   1
  -2  -8  20 1656.80 411.829  -2
   2   8  14 1656.80 411.829   1
   2   8  15 4005.49 377.778   1
   2   8 -21 14424.6 640.247  -2
  -2  -8 -15 14424.6 640.247   1
  -2  -8 -16 423.577 339.453   1
  -2  -9 -15 2067.52 444.487  -2
   2   9 -22 2067.52 444.487   1
  -2  -9 -14 2387.32 548.009  -2
   2   9 -21 2387.32 548.009   1
  -2  -9 -13 10818.8 710.743  -2
   2   9 -20 10818.8 710.743   1
  -2  -9 -12 4359.56 720.144  -2
   2   9 -19 4359.56 720.144   1
  -2  -9 -11 13306.2 861.773  -2
   2   9 -18 13306.2 861.773   1
  -2  -9 -10 2578.09 614.819  -2
   2   9 -17 2578.09 614.819   1
  -2  -9  -9 11972.0 496.659  -2
   2   9 -16 11972.0 496.659   1
  -2  -9  -8 10302.0 479.682  -2
   2   9 -15 10302.0 479.682   1
  -2  -9  -7 4209.99 439.563  -2
   2   9 -14 4209.99 439.563   1
  -2  -9  -6 3486.14 414.115  -2
   2   9 -13 3486.14 414.115   1
  -2  -9  -5 3410.98 484.857  -2
   2   9 -12 3410.98 484.857   1
  -2  -9  -4 24452.2 769.316  -2
   2   9 -11 24452.2 769.316   1
  -2  -9  -3 408.675 562.091  -2
   2   9 -10 408.675 562.091   1
  -2  -9  -2 21979.1 888.167  -2
   2   9  -9 21979.1 888.167   1
  -2  -9  -1 4680.75 684.647  -2
   2   9  -8 4680.75 684.647   1
  -2  -9   0 32567.4 977.584  -2
   2   9  -7 32567.4 977.584   1
  -2  -9   1 15114.1 766.730  -2
   2   9  -6 15114.1 766.730   1
  -2  -9   2 12823.3 761.016  -2
   2   9  -5 12823.3 761.016   1
  -2  -9   3 2809.29 647.376  -2
   2   9  -4 2809.29 647.376   1
  -2  -9   4 3024.34 656.200  -2
   2   9  -3 3024.34 656.200   1
  -2  -9   5 13532.4 783.065  -2
   2   9  -2 13532.4 783.065   1
  -2  -9   6 10155.6 753.163  -2
   2   9  -1 10155.6 753.163   1
  -2  -9   7 33812.1 1018.41  -2
   2   9   0 33812.1 1018.41   1
  -2  -9   8 5368.80 711.743  -2
   2   9   1 5368.80 711.743   1
  -2  -9   9 22712.4 941.857  -2
   2   9   2 22712.4 941.857   1
  -2  -9  10 157.536 546.222  -2
   2   9   3 157.536 546.222   1
  -2  -9  11 25368.4 561.031  -2
   2   9   4 25368.4 561.031   1
  -2  -9  12 3001.77 606.519  -2
   2   9   5 3001.77 606.519   1
  -2  -9  13 3627.62 755.205  -2
   2   9   6 3627.62 755.205   1
  -2  -9  14 4484.12 780.802  -2
   2   9   7 4484.12 780.802   1
  -2  -9  15 10404.6 862.496  -2
   2   9   8 10404.6 862.496   1
  -2  -9  16 14646.5 903.572  -2
   2   9   9 14646.5 903.572   1
  -2  -9  17 3262.21 768.614  -2
   2   9  10 3262.21 768.614   1
  -2  -9  18 14124.6 840.719  -2
   2   9  11 14124.6 840.719   1
  -2  -9  19 5370.24 479.044  -2
   2   9  12 5370.24 479.044   1
  -2  -9  20 11598.5 461.983  -2
   2   9  13 11598.5 461.983   1
   2   9 -21 3686.71 366.160  -2
  -2  -9 -14 3686.71 366.160   1
   2   9  15 1398.66 294.811   1
   2  10 -21 860.286 375.649   1
   2  10 -20-29.4582 440.498   1
   2  10 -19 2316.26 493.967   1
   2  10 -18 4560.18 468.586   1
   2  10 -17 6850.61 511.554   1
   2  10 -16 3142.45 360.251   1
   2  10 -15 3008.18 348.952   1
   2  10 -14 409.602 331.742   1
   2  10 -13 721.231 303.405   1
   2  10 -12 6217.89 532.053   1
   2  10 -11 8400.44 539.857   1
   2  10 -10 2880.63 481.351   1
   2  10  -9 6055.25 504.926   1
   2  10  -8 31872.7 654.012   1
   2  10  -7 10857.3 1004.58   1
  -2 -10   1 12786.6 969.216  -2
   2  10  -7 12786.6 969.216   1
   2  10  -6 3942.43 822.558   1
  -2 -10   2 8815.60 925.398  -2
   2  10  -6 8815.60 925.398   1
   2  10  -5 252.887 619.829   1
  -2 -10   3 12601.6 1132.15  -2
   2  10  -5 12601.6 1132.15   1
  -2 -10   4 9788.94 719.365  -2
   2  10  -4 9788.94 719.365   1
  -2 -10   5 12229.8 740.225  -2
   2  10  -3 12229.8 740.225   1
  -2 -10   6 8583.91 729.800  -2
   2  10  -2 8583.91 729.800   1
   2  10  -1 1578.67 742.694   1
  -2 -10   7 13290.0 1119.54  -2
   2  10  -1 13290.0 1119.54   1
   2  10   0 387.512 368.137   1
   2  10   1 1165.94 377.366   1
  -2 -10   9 7449.89 731.032  -2
   2  10   1 7449.89 731.032   1
   2  10   2 11058.8 363.653   1
   2  10   3 133.269 308.634   1
   2  10   4 1210.84 329.101   1
   2  10   5 3121.85 395.552   1
   2  10   6 2014.21 603.792   1
   2  10   7 17158.1 753.614   1
   2  10   8 134.864 572.626   1
   2  10   9 11745.6 705.443   1
   2  10  10 4110.57 596.041   1
   2  10  11 934.554 511.621   1
   2  10  12 560.005 455.582   1
   2  10  13 108.931 373.842   1
   2  10  14 121.008 304.515   1
  -2 -11 -12 663.973 490.090  -2
   2  11 -20 663.973 490.090   1
  -2 -11 -11 3234.71 408.362  -2
   2  11 -19 3234.71 408.362   1
  -2 -11 -10 15331.2 583.271  -2
   2  11 -18 15331.2 583.271   1
  -2 -11  -9 4002.58 596.972  -2
   2  11 -17 4002.58 596.972   1
  -2 -11  -8 3931.11 454.174  -2
   2  11 -16 3931.11 454.174   1
  -2 -11  -7 22577.4 558.753  -2
   2  11 -15 22577.4 558.753   1
  -2 -11  -6 5636.54 478.126  -2
   2  11 -14 5636.54 478.126   1
  -2 -11  -5 3731.91 590.011  -2
   2  11 -13 3731.91 590.011   1
  -2 -11  -4 2103.13 827.621  -2
   2  11 -12 2103.13 827.621   1
  -2 -11  -3 12984.4 762.438  -2
   2  11 -11 12984.4 762.438   1
  -2 -11  -2 8192.93 732.948  -2
   2  11 -10 8192.93 732.948   1
  -2 -11  -1 22120.8 847.460  -2
   2  11  -9 22120.8 847.460   1
  -2 -11   0 3237.01 473.958  -2
   2  11  -8 3237.01 473.958   1
  -2 -11   1 1917.44 459.607  -2
   2  11  -7 1917.44 459.607   1
  -2 -11   2 15781.0 529.742  -2
   2  11  -6 15781.0 529.742   1
  -2 -11   3 9518.30 435.753  -2
   2  11  -5 9518.30 435.753   1
  -2 -11   4 4964.18 396.445  -2
   2  11  -4 4964.18 396.445   1
  -2 -11   5 10611.1 439.471  -2
   2  11  -3 10611.1 439.471   1
  -2 -11   6 14411.4 616.049  -2
   2  11  -2 14411.4 616.049   1
  -2 -11   7 726.346 487.170  -2
   2  11  -1 726.346 487.170   1
  -2 -11   8 4356.53 426.056  -2
   2  11   0 4356.53 426.056   1
  -2 -11   9 23854.8 557.680  -2
   2  11   1 23854.8 557.680   1
  -2 -11  10 12269.5 501.052  -2
   2  11   2 12269.5 501.052   1
  -2 -11  11 13874.1 520.119  -2
   2  11   3 13874.1 520.119   1
  -2 -11  12 4817.57 528.643  -2
   2  11   4 4817.57 528.643   1
  -2 -11  13 6406.28 534.632  -2
   2  11   5 6406.28 534.632   1
  -2 -11  14 6843.35 842.218  -2
   2  11   6 6843.35 842.218   1
  -2 -11  15 25317.3 1004.05  -2
   2  11   7 25317.3 1004.05   1
  -2 -11  16 3050.08 777.718  -2
   2  11   8 3050.08 777.718   1
  -2 -11  17 926.634 727.219  -2
   2  11   9 926.634 727.219   1
  -2 -11  18 12047.5 763.175  -2
   2  11  10 12047.5 763.175   1
  -2 -11  19 4750.63 621.438  -2
   2  11  11 4750.63 621.438   1
  -2 -11  20 953.870 523.896  -2
   2  11  12 953.870 523.896   1
  -2 -11  21 596.278 418.687  -2
   2  11  13 596.278 418.687   1
  -2 -12 -10-747.090 502.141  -2
   2  12 -19-747.090 502.141   1
  -2 -12  -9 1256.67 875.455  -2
   2  12 -18 1256.67 875.455   1
  -2 -12  -8 11630.4 598.097  -2
   2  12 -17 11630.4 598.097   1
  -2 -12  -7 2694.90 570.351  -2
   2  12 -16 2694.90 570.351   1
  -2 -12  -6 9904.20 651.387  -2
   2  12 -15 9904.20 651.387   1
  -2 -12  -5 4274.03 644.960  -2
   2  12 -14 4274.03 644.960   1
  -2 -12  -4 9882.83 711.480  -2
   2  12 -13 9882.83 711.480   1
  -2 -12  -3 2514.26 1053.16  -2
   2  12 -12 2514.26 1053.16   1
  -2 -12  -2 15965.5 1215.19  -2
   2  12 -11 15965.5 1215.19   1
  -2 -12  -1 6150.96 1087.77  -2
   2  12 -10 6150.96 1087.77   1
  -2 -12   0 44708.0 733.871  -2
   2  12  -9 44708.0 733.871   1
  -2 -12   1 12667.2 551.710  -2
   2  12  -8 12667.2 551.710   1
  -2 -12   2 23580.8 614.516  -2
   2  12  -7 23580.8 614.516   1
  -2 -12   3 15839.3 546.115  -2
   2  12  -6 15839.3 546.115   1
  -2 -12   4 7953.96 488.021  -2
   2  12  -5 7953.96 488.021   1
  -2 -12   5 8997.99 482.521  -2
   2  12  -4 8997.99 482.521   1
  -2 -12   6 16993.0 494.627  -2
   2  12  -3 16993.0 494.627   1
  -2 -12   7 25339.8 734.745  -2
   2  12  -2 25339.8 734.745   1
  -2 -12   8 10274.7 642.269  -2
   2  12  -1 10274.7 642.269   1
  -2 -12   9 44099.0 665.420  -2
   2  12   0 44099.0 665.420   1
  -2 -12  10 5731.30 505.243  -2
   2  12   1 5731.30 505.243   1
  -2 -12  11 22305.5 651.801  -2
   2  12   2 22305.5 651.801   1
  -2 -12  12 9165.83 559.681  -2
   2  12   3 9165.83 559.681   1
  -2 -12  13 12570.0 576.072  -2
   2  12   4 12570.0 576.072   1
  -2 -12  14 3956.33 506.398  -2
   2  12   5 3956.33 506.398   1
  -2 -12  15 8862.98 827.818  -2
   2  12   6 8862.98 827.818   1
  -2 -12  16 1218.60 734.432  -2
   2  12   7 1218.60 734.432   1
  -2 -12  17 11256.0 790.302  -2
   2  12   8 11256.0 790.302   1
  -2 -12  18 1139.77 627.168  -2
   2  12   9 1139.77 627.168   1
  -2 -12  19 1267.05 572.071  -2
   2  12  10 1267.05 572.071   1
  -2 -12  20 1294.18 486.518  -2
   2  12  11 1294.18 486.518   1
  -2 -12  21 763.866 384.578  -2
   2  12  12 763.866 384.578   1
   2  13 -19 254.658 305.592   1
   2  13 -18 4522.71 487.248   1
   2  13 -17 1134.28 729.992   1
   2  13 -16 1266.16 399.414   1
   2  13 -15 2335.52 443.883   1
   2  13 -14 10647.3 545.525   1
   2  13 -13 4527.74 523.840   1
   2  13 -12 6408.20 997.225   1
   2  13 -11 6093.07 968.915   1
   2  13 -10 3041.15 924.360   1
   2  13  -9 742.611 435.281   1
   2  13  -8 53296.9 933.966   1
  -2 -13   1 54235.5 1120.55  -2
   2  13  -8 54235.5 1120.55   1
   2  13  -7 1438.82 528.271   1
  -2 -13   2 13965.1 795.325  -2
   2  13  -7 13965.1 795.325   1
   2  13  -6 11913.7 622.878   1
  -2 -13   3 12312.4 797.941  -2
   2  13  -6 12312.4 797.941   1
   2  13  -5 3628.57 533.847   1
  -2 -13   4 12261.9 840.279  -2
   2  13  -5 12261.9 840.279   1
   2  13  -4 6706.07 525.156   1
  -2 -13   5 10668.5 838.274  -2
   2  13  -4 10668.5 838.274   1
  -2 -13   6 14749.6 863.963  -2
   2  13  -3 14749.6 863.963   1
  -2 -13   7 10843.1 839.330  -2
   2  13  -2 10843.1 839.330   1
  -2 -13   8 63064.7 1140.72  -2
   2  13  -1 63064.7 1140.72   1
   2  13   0 2101.60 607.547   1
   2  13   1 6536.80 646.750   1
  -2 -13  10 6307.35 712.703  -2
   2  13   1 6307.35 712.703   1
   2  13   2 373.196 393.300   1
   2  13   3 417.491 394.421   1
   2  13   4 30075.5 559.752   1
   2  13   5 562.989 355.102   1
   2  13   6 7.25006 525.432   1
   2  13   7 103.136 498.135   1
   2  13   8 3176.01 495.449   1
   2  13   9 74.4880 417.899   1
   2  13  10 2607.90 366.816   1
   2  13  11 39.6595 269.077   1
  -2 -14  -9 3402.11 357.769  -2
   2  14 -19 3402.11 357.769   1
  -2 -14  -8 3646.39 460.496  -2
   2  14 -18 3646.39 460.496   1
  -2 -14  -7-902.064 573.897  -2
   2  14 -17-902.064 573.897   1
  -2 -14  -6 3259.78 448.958  -2
   2  14 -16 3259.78 448.958   1
  -2 -14  -5 11278.9 583.783  -2
   2  14 -15 11278.9 583.783   1
  -2 -14  -4 2402.42 567.270  -2
   2  14 -14 2402.42 567.270   1
  -2 -14  -3 2499.23 606.790  -2
   2  14 -13 2499.23 606.790   1
  -2 -14  -2 10833.5 1095.53  -2
   2  14 -12 10833.5 1095.53   1
  -2 -14  -1 729.212 956.018  -2
   2  14 -11 729.212 956.018   1
  -2 -14   0 1427.01 505.562  -2
   2  14 -10 1427.01 505.562   1
  -2 -14   1 10813.2 569.007  -2
   2  14  -9 10813.2 569.007   1
  -2 -14   2 17406.6 631.754  -2
   2  14  -8 17406.6 631.754   1
  -2 -14   3 18356.3 643.488  -2
   2  14  -7 18356.3 643.488   1
  -2 -14   4 6040.76 528.964  -2
   2  14  -6 6040.76 528.964   1
  -2 -14   5 986.143 481.682  -2
   2  14  -5 986.143 481.682   1
  -2 -14   6 5782.66 516.636  -2
   2  14  -4 5782.66 516.636   1
  -2 -14   7 18307.2 997.168  -2
   2  14  -3 18307.2 997.168   1
  -2 -14   8 17722.8 991.425  -2
   2  14  -2 17722.8 991.425   1
  -2 -14   9 10902.6 890.318  -2
   2  14  -1 10902.6 890.318   1
  -2 -14  10 2121.89 765.081  -2
   2  14   0 2121.89 765.081   1
  -2 -14  11 2958.25 511.058  -2
   2  14   1 2958.25 511.058   1
  -2 -14  12 14649.0 593.849  -2
   2  14   2 14649.0 593.849   1
  -2 -14  13 3169.88 487.119  -2
   2  14   3 3169.88 487.119   1
  -2 -14  14 2052.78 461.136  -2
   2  14   4 2052.78 461.136   1
  -2 -14  15 11905.2 502.258  -2
   2  14   5 11905.2 502.258   1
  -2 -14  16 4831.18 643.684  -2
   2  14   6 4831.18 643.684   1
  -2 -14  17 648.625 543.801  -2
   2  14   7 648.625 543.801   1
  -2 -14  18 4185.19 523.703  -2
   2  14   8 4185.19 523.703   1
  -2 -14  19 2772.98 435.361  -2
   2  14   9 2772.98 435.361   1
  -2 -15  -7 1197.01 374.933  -2
   2  15 -18 1197.01 374.933   1
  -2 -15  -6 199.050 452.389  -2
   2  15 -17 199.050 452.389   1
  -2 -15  -5-56.8779 537.066  -2
   2  15 -16-56.8779 537.066   1
  -2 -15  -4 1053.32 399.021  -2
   2  15 -15 1053.32 399.021   1
  -2 -15  -3 3370.85 445.831  -2
   2  15 -14 3370.85 445.831   1
  -2 -15  -2 613.371 469.504  -2
   2  15 -13 613.371 469.504   1
  -2 -15  -1 14878.1 825.998  -2
   2  15 -12 14878.1 825.998   1
  -2 -15   0 3442.18 697.233  -2
   2  15 -11 3442.18 697.233   1
  -2 -15   1 2800.38 459.814  -2
   2  15 -10 2800.38 459.814   1
  -2 -15   2 2252.92 468.975  -2
   2  15  -9 2252.92 468.975   1
  -2 -15   3 8461.33 518.720  -2
   2  15  -8 8461.33 518.720   1
  -2 -15   4 5946.86 503.098  -2
   2  15  -7 5946.86 503.098   1
  -2 -15   5 8086.15 515.655  -2
   2  15  -6 8086.15 515.655   1
  -2 -15   6 4667.99 814.918  -2
   2  15  -5 4667.99 814.918   1
  -2 -15   7 5240.84 800.091  -2
   2  15  -4 5240.84 800.091   1
  -2 -15   8 7902.64 843.696  -2
   2  15  -3 7902.64 843.696   1
  -2 -15   9 2149.12 752.900  -2
   2  15  -2 2149.12 752.900   1
  -2 -15  10 2762.12 753.546  -2
   2  15  -1 2762.12 753.546   1
  -2 -15  11 4059.15 731.999  -2
   2  15   0 4059.15 731.999   1
  -2 -15  12 16272.5 521.097  -2
   2  15   1 16272.5 521.097   1
  -2 -15  13 6954.41 463.000  -2
   2  15   2 6954.41 463.000   1
  -2 -15  14 4833.78 435.956  -2
   2  15   3 4833.78 435.956   1
  -2 -15  15 891.364 375.357  -2
   2  15   4 891.364 375.357   1
  -2 -15  16 818.842 506.569  -2
   2  15   5 818.842 506.569   1
  -2 -15  17 787.872 457.016  -2
   2  15   6 787.872 457.016   1
  -2 -15  18 770.684 415.594  -2
   2  15   7 770.684 415.594   1
   2  16 -17-239.862 279.212   1
   2  16 -16-45.2931 318.399   1
   2  16 -15 2394.71 264.193   1
   2  16 -14 1740.77 286.382   1
   2  16 -13 887.084 317.831   1
   2  16 -12 7213.42 530.856   1
  -2 -16  -1 7067.13 664.385  -2
   2  16 -12 7067.13 664.385   1
  -2 -16   0 6704.78 630.873  -2
   2  16 -11 6704.78 630.873   1
   2  16 -10 5360.98 461.393   1
  -2 -16   1 5747.04 648.022  -2
   2  16 -10 5747.04 648.022   1
   2  16  -9 218.310 458.266   1
  -2 -16   2 958.902 603.961  -2
   2  16  -9 958.902 603.961   1
  -2 -16   3 2679.22 438.058  -2
   2  16  -8 2679.22 438.058   1
  -2 -16   4 5908.26 675.859  -2
   2  16  -7 5908.26 675.859   1
  -2 -16   5 1371.55 696.231  -2
   2  16  -6 1371.55 696.231   1
  -2 -16   6 2150.49 712.936  -2
   2  16  -5 2150.49 712.936   1
  -2 -16   7 6375.71 754.975  -2
   2  16  -4 6375.71 754.975   1
  -2 -16   8 2060.91 724.987  -2
   2  16  -3 2060.91 724.987   1
  -2 -16   9 303.859 683.498  -2
   2  16  -2 303.859 683.498   1
  -2 -16  10 5939.92 697.348  -2
   2  16  -1 5939.92 697.348   1
   2  16   0 281.125 508.057   1
   2  16   1 1147.49 469.287   1
   2  16   2 1772.71 285.502   1
   2  16   3 592.210 269.187   1
   2  16   4-90.9165 326.462   1
   2  16   5 1707.67 302.349   1
  -2 -17  -2 3541.47 437.387  -2
   2  17 -14 3541.47 437.387   1
  -2 -17  -1 1637.02 342.608  -2
   2  17 -13 1637.02 342.608   1
  -2 -17   0 500.316 357.040  -2
   2  17 -12 500.316 357.040   1
  -2 -17   1 1219.14 577.993  -2
   2  17 -11 1219.14 577.993   1
  -2 -17   2 12248.9 579.781  -2
   2  17 -10 12248.9 579.781   1
  -2 -17   3 1302.33 527.561  -2
   2  17  -9 1302.33 527.561   1
  -2 -17   4 282.950 555.232  -2
   2  17  -8 282.950 555.232   1
  -2 -17   5 8368.90 692.475  -2
   2  17  -7 8368.90 692.475   1
  -2 -17   6 3505.62 634.011  -2
   2  17  -6 3505.62 634.011   1
  -2 -17   7 8369.73 707.287  -2
   2  17  -5 8369.73 707.287   1
  -2 -17   8 270.192 617.740  -2
   2  17  -4 270.192 617.740   1
  -2 -17   9 1191.35 616.755  -2
   2  17  -3 1191.35 616.755   1
  -2 -17  10 13020.0 743.623  -2
   2  17  -2 13020.0 743.623   1
  -2 -17  11 1616.23 588.559  -2
   2  17  -1 1616.23 588.559   1
  -2 -17  12 386.090 529.483  -2
   2  17   0 386.090 529.483   1
  -2 -17  13 1476.89 515.569  -2
   2  17   1 1476.89 515.569   1
  -2 -17  14 3818.50 462.633  -2
   2  17   2 3818.50 462.633   1
  -2 -18   1 626.808 409.596  -2
   2  18 -12 626.808 409.596   1
  -2 -18   2 1634.93 450.895  -2
   2  18 -11 1634.93 450.895   1
  -2 -18   4 2823.52 447.409  -2
   2  18  -9 2823.52 447.409   1
  -2 -18   5 406.449 449.211  -2
   2  18  -8 406.449 449.211   1
  -2 -18   6 1507.56 487.749  -2
   2  18  -7 1507.56 487.749   1
  -2 -18   7 1292.02 505.050  -2
   2  18  -6 1292.02 505.050   1
  -2 -18   8-116.423 501.654  -2
   2  18  -5-116.423 501.654   1
  -2 -18   9 1692.41 515.556  -2
   2  18  -4 1692.41 515.556   1
  -2 -18  10 2485.62 504.199  -2
   2  18  -3 2485.62 504.199   1
  -2 -18  11 1163.30 474.122  -2
   2  18  -2 1163.30 474.122   1
  -2 -18  12 43.3916 424.783  -2
   2  18  -1 43.3916 424.783   1
   3 -19  10 1712.13 371.888  -2
  -3  19  -1 1712.13 371.888   1
   3 -19   9 620.265 389.523  -2
  -3  19  -2 620.265 389.523   1
   3 -19   8 801.404 416.787  -2
  -3  19  -3 801.404 416.787   1
   3 -19   7 6502.08 487.540  -2
  -3  19  -4 6502.08 487.540   1
   3 -19   6 2768.36 463.123  -2
  -3  19  -5 2768.36 463.123   1
   3 -19   5 2536.91 451.503  -2
  -3  19  -6 2536.91 451.503   1
   3 -19   4 6912.86 453.959  -2
  -3  19  -7 6912.86 453.959   1
   3 -19   3 1252.36 386.863  -2
  -3  19  -8 1252.36 386.863   1
   3 -18  12 2030.38 384.474  -2
  -3  18   2 2030.38 384.474   1
   3 -18  11 2291.87 443.775  -2
  -3  18   1 2291.87 443.775   1
   3 -18  10 3905.15 497.119  -2
  -3  18   0 3905.15 497.119   1
   3 -18   9 508.766 509.694  -2
  -3  18  -1 508.766 509.694   1
   3 -18   8 5702.94 583.627  -2
  -3  18  -2 5702.94 583.627   1
   3 -18   7 3076.69 581.384  -2
  -3  18  -3 3076.69 581.384   1
   3 -18   6 386.918 561.682  -2
  -3  18  -4 386.918 561.682   1
   3 -18   5 1441.43 558.472  -2
  -3  18  -5 1441.43 558.472   1
   3 -18   4 1139.12 540.447  -2
  -3  18  -6 1139.12 540.447   1
   3 -18   3 2952.16 538.750  -2
  -3  18  -7 2952.16 538.750   1
   3 -18   2 6379.97 524.481  -2
  -3  18  -8 6379.97 524.481   1
   3 -18   1 370.283 437.697  -2
  -3  18  -9 370.283 437.697   1
   3 -18   0 3754.67 418.113  -2
  -3  18 -10 3754.67 418.113   1
   3 -18  -1 1571.92 388.524  -2
  -3  18 -11 1571.92 388.524   1
   3 -18  -2 2308.24 360.901  -2
  -3  18 -12 2308.24 360.901   1
  -3  17   5 477.392 306.782   1
  -3  17   4 575.357 339.711   1
  -3  17   3 1641.47 247.674   1
  -3  17   2 1384.38 380.815   1
   3 -17  12 1241.20 466.111  -2
  -3  17   2 1241.20 466.111   1
  -3  17   1-13.9194 420.790   1
   3 -17  11 646.807 471.585  -2
  -3  17   1 646.807 471.585   1
  -3  17   0 2565.93 474.297   1
   3 -17   9 2075.74 616.661  -2
  -3  17  -1 2075.74 616.661   1
   3 -17   8 6748.54 662.999  -2
  -3  17  -2 6748.54 662.999   1
   3 -17   7 1041.58 662.793  -2
  -3  17  -3 1041.58 662.793   1
   3 -17   6 6174.77 701.637  -2
  -3  17  -4 6174.77 701.637   1
   3 -17   5 674.814 667.118  -2
  -3  17  -5 674.814 667.118   1
   3 -17   4 5626.04 676.396  -2
  -3  17  -6 5626.04 676.396   1
   3 -17   3-42.7808 625.926  -2
  -3  17  -7-42.7808 625.926   1
   3 -17   2 6337.72 623.865  -2
  -3  17  -8 6337.72 623.865   1
  -3  17  -9 283.036 368.001   1
   3 -17   1 1356.92 543.478  -2
  -3  17  -9 1356.92 543.478   1
  -3  17 -10 6352.11 310.856   1
  -3  17 -11 323.902 398.450   1
  -3  17 -12-28.6459 403.878   1
  -3  17 -13 79.2113 382.621   1
  -3  17 -14 158.648 341.151   1
  -3  17 -15 1696.62 333.230   1
   3 -16  17 999.987 362.282  -2
  -3  16   8 999.987 362.282   1
   3 -16  16 317.885 425.709  -2
  -3  16   7 317.885 425.709   1
   3 -16  15 1887.40 495.515  -2
  -3  16   6 1887.40 495.515   1
   3 -16  14 5156.34 568.228  -2
  -3  16   5 5156.34 568.228   1
   3 -16  13 2364.68 383.738  -2
  -3  16   4 2364.68 383.738   1
   3 -16  12 2667.41 411.879  -2
  -3  16   3 2667.41 411.879   1
   3 -16  11 8465.14 482.010  -2
  -3  16   2 8465.14 482.010   1
   3 -16  10 10579.6 509.650  -2
  -3  16   1 10579.6 509.650   1
   3 -16   9 8200.13 511.318  -2
  -3  16   0 8200.13 511.318   1
   3 -16   8 2684.00 730.634  -2
  -3  16  -1 2684.00 730.634   1
   3 -16   7 2773.31 747.016  -2
  -3  16  -2 2773.31 747.016   1
   3 -16   6 199.727 563.412  -2
  -3  16  -3 199.727 563.412   1
   3 -16   5 2478.96 762.936  -2
  -3  16  -4 2478.96 762.936   1
   3 -16   4 2618.76 763.837  -2
  -3  16  -5 2618.76 763.837   1
   3 -16   3-45.5191 720.524  -2
  -3  16  -6-45.5191 720.524   1
   3 -16   2 2932.02 708.899  -2
  -3  16  -7 2932.02 708.899   1
   3 -16   1 4041.29 472.528  -2
  -3  16  -8 4041.29 472.528   1
   3 -16   0 8448.48 512.869  -2
  -3  16  -9 8448.48 512.869   1
   3 -16  -1 10569.8 507.497  -2
  -3  16 -10 10569.8 507.497   1
   3 -16  -2 7112.28 737.680  -2
  -3  16 -11 7112.28 737.680   1
   3 -16  -3 899.077 673.651  -2
  -3  16 -12 899.077 673.651   1
   3 -16  -4 637.396 542.992  -2
  -3  16 -13 637.396 542.992   1
   3 -16  -5 4081.16 667.665  -2
  -3  16 -14 4081.16 667.665   1
   3 -16  -6 2522.83 633.356  -2
  -3  16 -15 2522.83 633.356   1
   3 -16  -7 4026.15 649.140  -2
  -3  16 -16 4026.15 649.140   1
   3 -16  -8 4531.03 582.293  -2
  -3  16 -17 4531.03 582.293   1
  -3  15  10 295.581 267.432   1
  -3  15   9 2636.02 354.230   1
   3 -15  16 1035.86 516.232  -2
  -3  15   8 1035.86 516.232   1
   3 -15  15 902.336 577.792  -2
  -3  15   7 902.336 577.792   1
   3 -15  14 193.892 611.444  -2
  -3  15   6 193.892 611.444   1
   3 -15  13 4326.62 674.008  -2
  -3  15   5 4326.62 674.008   1
   3 -15  12 11880.1 482.802  -2
  -3  15   4 11880.1 482.802   1
   3 -15  11 186.583 444.293  -2
  -3  15   3 186.583 444.293   1
   3 -15  10 648.999 464.268  -2
  -3  15   2 648.999 464.268   1
   3 -15   9 3750.71 503.920  -2
  -3  15   1 3750.71 503.920   1
   3 -15   8 609.483 492.720  -2
  -3  15   0 609.483 492.720   1
   3 -15   7 1095.70 526.184  -2
  -3  15  -1 1095.70 526.184   1
   3 -15   6 807.944 535.727  -2
  -3  15  -2 807.944 535.727   1
   3 -15   5 9347.28 599.340  -2
  -3  15  -3 9347.28 599.340   1
   3 -15   4 12571.1 622.194  -2
  -3  15  -4 12571.1 622.194   1
   3 -15   3 10477.5 604.820  -2
  -3  15  -5 10477.5 604.820   1
   3 -15   2 948.625 526.382  -2
  -3  15  -6 948.625 526.382   1
   3 -15   1 1010.53 483.446  -2
  -3  15  -7 1010.53 483.446   1
   3 -15   0 1207.83 483.708  -2
  -3  15  -8 1207.83 483.708   1
   3 -15  -1 3230.02 493.662  -2
  -3  15  -9 3230.02 493.662   1
   3 -15  -2 839.985 468.688  -2
  -3  15 -10 839.985 468.688   1
   3 -15  -3 141.417 760.840  -2
  -3  15 -11 141.417 760.840   1
   3 -15  -4 6884.58 772.711  -2
  -3  15 -12 6884.58 772.711   1
   3 -15  -5 3934.19 721.764  -2
  -3  15 -13 3934.19 721.764   1
   3 -15  -6 2084.03 656.146  -2
  -3  15 -14 2084.03 656.146   1
   3 -15  -7-379.005 574.663  -2
  -3  15 -15-379.005 574.663   1
   3 -15  -8-224.104 559.179  -2
  -3  15 -16-224.104 559.179   1
   3 -15  -9 1310.01 614.599  -2
  -3  15 -17 1310.01 614.599   1
  -3  15 -18 2728.73 470.846   1
  -3  14  11 1875.07 319.053   1
  -3  14  10 141.105 361.343   1
  -3  14   9-2.89116 420.758   1
  -3  14   8 1471.98 477.967   1
  -3  14   7 189.987 504.880   1
  -3  14   6 12857.3 661.813   1
   3 -14  13 4405.87 731.211  -2
  -3  14   5 4405.87 731.211   1
  -3  14   4 1387.03 492.083   1
   3 -14  12 1817.86 725.873  -2
  -3  14   4 1817.86 725.873   1
  -3  14   3 411.521 492.746   1
   3 -14  11 1647.16 724.282  -2
  -3  14   3 1647.16 724.282   1
   3 -14  10 5533.85 519.709  -2
  -3  14   2 5533.85 519.709   1
   3 -14   9 5556.74 426.052  -2
  -3  14   1 5556.74 426.052   1
   3 -14   8 1803.83 419.239  -2
  -3  14   0 1803.83 419.239   1
   3 -14   7 5461.55 446.877  -2
  -3  14  -1 5461.55 446.877   1
   3 -14   6 12002.2 836.941  -2
  -3  14  -2 12002.2 836.941   1
   3 -14   5 7843.57 850.941  -2
  -3  14  -3 7843.57 850.941   1
   3 -14   4 3181.49 787.345  -2
  -3  14  -4 3181.49 787.345   1
   3 -14   3 8159.91 836.343  -2
  -3  14  -5 8159.91 836.343   1
   3 -14   2 2910.91 774.257  -2
  -3  14  -6 2910.91 774.257   1
   3 -14   1 4603.66 539.839  -2
  -3  14  -7 4603.66 539.839   1
   3 -14   0 593.504 525.006  -2
  -3  14  -8 593.504 525.006   1
   3 -14  -1 5766.16 560.199  -2
  -3  14  -9 5766.16 560.199   1
   3 -14  -2 6144.12 530.970  -2
  -3  14 -10 6144.12 530.970   1
   3 -14  -3 1429.85 854.560  -2
  -3  14 -11 1429.85 854.560   1
  -3  14 -12 764.724 610.449   1
  -3  14 -13 3651.23 625.460   1
  -3  14 -14 1896.97 585.597   1
  -3  14 -15 306.869 499.810   1
  -3  14 -16 2840.01 495.593   1
  -3  14 -17 3002.08 422.619   1
  -3  14 -18-88.9109 401.898   1
   3 -13  19 1010.40 419.073  -2
  -3  13  12 1010.40 419.073   1
   3 -13  18 1531.25 514.669  -2
  -3  13  11 1531.25 514.669   1
   3 -13  17 988.531 577.222  -2
  -3  13  10 988.531 577.222   1
   3 -13  16 4214.74 682.662  -2
  -3  13   9 4214.74 682.662   1
   3 -13  15 5477.11 757.677  -2
  -3  13   8 5477.11 757.677   1
   3 -13  14 8870.34 856.712  -2
  -3  13   7 8870.34 856.712   1
   3 -13  13 958.134 784.558  -2
  -3  13   6 958.134 784.558   1
   3 -13  12 750.645 786.141  -2
  -3  13   5 750.645 786.141   1
   3 -13  11 1135.45 486.127  -2
  -3  13   4 1135.45 486.127   1
   3 -13  10 23737.7 543.799  -2
  -3  13   3 23737.7 543.799   1
   3 -13   9 2986.82 426.404  -2
  -3  13   2 2986.82 426.404   1
   3 -13   8 15976.1 494.381  -2
  -3  13   1 15976.1 494.381   1
   3 -13   7 14720.1 589.598  -2
  -3  13   0 14720.1 589.598   1
   3 -13   6 1778.37 434.058  -2
  -3  13  -1 1778.37 434.058   1
   3 -13   5 6198.90 696.310  -2
  -3  13  -2 6198.90 696.310   1
   3 -13   4 8919.09 735.851  -2
  -3  13  -3 8919.09 735.851   1
   3 -13   3 9891.67 580.791  -2
  -3  13  -4 9891.67 580.791   1
   3 -13   2 5307.51 686.631  -2
  -3  13  -5 5307.51 686.631   1
   3 -13   1 2450.13 494.154  -2
  -3  13  -6 2450.13 494.154   1
   3 -13   0 14864.3 532.460  -2
  -3  13  -7 14864.3 532.460   1
   3 -13  -1 16389.7 537.466  -2
  -3  13  -8 16389.7 537.466   1
   3 -13  -2 3488.13 560.310  -2
  -3  13  -9 3488.13 560.310   1
   3 -13  -3 23299.8 557.210  -2
  -3  13 -10 23299.8 557.210   1
   3 -13  -4 1239.79 892.990  -2
  -3  13 -11 1239.79 892.990   1
   3 -13  -5 551.806 834.869  -2
  -3  13 -12 551.806 834.869   1
   3 -13  -6 1497.86 822.841  -2
  -3  13 -13 1497.86 822.841   1
   3 -13  -7 9341.41 932.247  -2
  -3  13 -14 9341.41 932.247   1
   3 -13  -8 5640.83 843.467  -2
  -3  13 -15 5640.83 843.467   1
   3 -13  -9 3755.04 720.186  -2
  -3  13 -16 3755.04 720.186   1
   3 -13 -10 625.070 586.661  -2
  -3  13 -17 625.070 586.661   1
   3 -13 -11 1090.66 499.953  -2
  -3  13 -18 1090.66 499.953   1
   3 -13 -12-61.7863 487.317  -2
  -3  13 -19-61.7863 487.317   1
  -3  12  13 1356.51 349.664   1
  -3  12  12 1127.53 402.754   1
  -3  12  11 238.223 449.201   1
  -3  12  10 1668.88 528.950   1
   3 -12  15 123.400 711.962  -2
  -3  12   9 123.400 711.962   1
   3 -12  14-201.059 760.239  -2
  -3  12   8-201.059 760.239   1
   3 -12  13 17448.7 889.345  -2
  -3  12   7 17448.7 889.345   1
   3 -12  12 2060.01 779.742  -2
  -3  12   6 2060.01 779.742   1
   3 -12  11 4456.64 808.727  -2
  -3  12   5 4456.64 808.727   1
   3 -12  10 685.119 494.906  -2
  -3  12   4 685.119 494.906   1
   3 -12   9 8480.64 412.021  -2
  -3  12   3 8480.64 412.021   1
   3 -12   8 6764.84 535.066  -2
  -3  12   2 6764.84 535.066   1
   3 -12   7 5191.30 530.851  -2
  -3  12   1 5191.30 530.851   1
   3 -12   6 9152.08 492.833  -2
  -3  12   0 9152.08 492.833   1
   3 -12   5 11249.6 466.104  -2
  -3  12  -1 11249.6 466.104   1
   3 -12   4 7718.40 550.464  -2
  -3  12  -2 7718.40 550.464   1
   3 -12   3 10212.0 556.519  -2
  -3  12  -3 10212.0 556.519   1
   3 -12   2 7364.29 533.012  -2
  -3  12  -4 7364.29 533.012   1
   3 -12   1 11331.0 496.861  -2
  -3  12  -5 11331.0 496.861   1
   3 -12   0 10276.3 488.126  -2
  -3  12  -6 10276.3 488.126   1
   3 -12  -1 5610.14 480.730  -2
  -3  12  -7 5610.14 480.730   1
   3 -12  -2 6027.84 537.777  -2
  -3  12  -8 6027.84 537.777   1
   3 -12  -3 9144.98 527.447  -2
  -3  12  -9 9144.98 527.447   1
   3 -12  -4 254.971 758.593  -2
  -3  12 -10 254.971 758.593   1
   3 -12  -5 4106.69 835.226  -2
  -3  12 -11 4106.69 835.226   1
   3 -12  -6 1453.94 835.633  -2
  -3  12 -12 1453.94 835.633   1
   3 -12  -7 15234.5 908.802  -2
  -3  12 -13 15234.5 908.802   1
   3 -12  -8 581.296 805.987  -2
  -3  12 -14 581.296 805.987   1
   3 -12  -9 2073.31 793.472  -2
  -3  12 -15 2073.31 793.472   1
  -3  12 -16 653.655 560.793   1
  -3  12 -17 292.672 479.595   1
  -3  12 -18 1989.26 400.934   1
  -3  12 -19-400.320 326.335   1
  -3  11  14 1422.38 345.285   1
  -3  11  13 707.486 396.903   1
  -3  11  12-7.34020 470.215   1
  -3  11  11 781.974 537.477   1
  -3  11  10 716.336 560.574   1
  -3  11   9 2982.18 615.392   1
  -3  11   8 1194.14 593.092   1
   3 -11  13 3910.38 787.907  -2
  -3  11   7 3910.38 787.907   1
  -3  11   6 646.187 1033.25   1
   3 -11  12 825.558 778.547  -2
  -3  11   6 825.558 778.547   1
   3 -11  11 2792.11 648.351  -2
  -3  11   5 2792.11 648.351   1
   3 -11  10 3396.02 458.151  -2
  -3  11   4 3396.02 458.151   1
   3 -11   9 6510.46 460.367  -2
  -3  11   3 6510.46 460.367   1
   3 -11   8 3347.11 442.233  -2
  -3  11   2 3347.11 442.233   1
   3 -11   7 15859.7 499.233  -2
  -3  11   1 15859.7 499.233   1
   3 -11   6 16350.9 553.954  -2
  -3  11   0 16350.9 553.954   1
   3 -11   5 33037.6 885.058  -2
  -3  11  -1 33037.6 885.058   1
   3 -11   4 6635.95 585.062  -2
  -3  11  -2 6635.95 585.062   1
   3 -11   3 2488.38 471.876  -2
  -3  11  -3 2488.38 471.876   1
   3 -11   2 5786.87 482.060  -2
  -3  11  -4 5786.87 482.060   1
   3 -11   1 32267.0 612.738  -2
  -3  11  -5 32267.0 612.738   1
   3 -11   0 16545.5 434.568  -2
  -3  11  -6 16545.5 434.568   1
   3 -11  -1 14778.6 477.128  -2
  -3  11  -7 14778.6 477.128   1
   3 -11  -2 4121.09 478.047  -2
  -3  11  -8 4121.09 478.047   1
   3 -11  -3 6610.15 509.147  -2
  -3  11  -9 6610.15 509.147   1
   3 -11  -4 3629.08 716.670  -2
  -3  11 -10 3629.08 716.670   1
   3 -11  -5 2218.63 781.103  -2
  -3  11 -11 2218.63 781.103   1
   3 -11  -6 737.123 779.120  -2
  -3  11 -12 737.123 779.120   1
   3 -11  -7 3516.18 818.051  -2
  -3  11 -13 3516.18 818.051   1
  -3  11 -14 1064.12 627.054   1
  -3  11 -15 3055.43 650.403   1
  -3  11 -16 7174.36 643.553   1
  -3  11 -17 13142.3 640.989   1
  -3  11 -18 216.501 448.995   1
  -3  11 -19 387.445 348.169   1
  -3  10 -20 2484.23 473.362  -2
   3 -10 -15 2484.23 473.362   1
  -3  10 -19 3802.75 393.705  -2
   3 -10 -14 3802.75 393.705   1
  -3  10 -18 59.7308 354.609  -2
   3 -10 -13 59.7308 354.609   1
  -3  10 -17 3566.88 489.509  -2
   3 -10 -12 3566.88 489.509   1
   3 -10  16 928.271 493.662  -2
  -3  10  11 928.271 493.662   1
   3 -10  15 12016.0 891.023  -2
  -3  10  10 12016.0 891.023   1
   3 -10  14 8017.93 857.438  -2
  -3  10   9 8017.93 857.438   1
   3 -10  13 8664.28 864.754  -2
  -3  10   8 8664.28 864.754   1
   3 -10  12 407.423 575.800  -2
  -3  10   7 407.423 575.800   1
   3 -10  11 2599.53 632.377  -2
  -3  10   6 2599.53 632.377   1
   3 -10  10 1716.28 615.930  -2
  -3  10   5 1716.28 615.930   1
   3 -10   9 3069.48 606.917  -2
  -3  10   4 3069.48 606.917   1
   3 -10   8 20295.8 746.515  -2
  -3  10   3 20295.8 746.515   1
   3 -10   7 9467.68 1176.62  -2
  -3  10   2 9467.68 1176.62   1
   3 -10   6 8586.38 1103.74  -2
  -3  10   1 8586.38 1103.74   1
   3 -10   3 21061.8 935.996  -2
  -3  10  -2 21061.8 935.996   1
   3 -10   2 21391.9 746.483  -2
  -3  10  -3 21391.9 746.483   1
   3 -10   1 14954.3 670.968  -2
  -3  10  -4 14954.3 670.968   1
   3 -10   0 463.590 572.273  -2
  -3  10  -5 463.590 572.273   1
   3 -10  -1 9381.00 601.724  -2
  -3  10  -6 9381.00 601.724   1
   3 -10  -2 11526.4 629.373  -2
  -3  10  -7 11526.4 629.373   1
   3 -10  -3 18664.2 678.513  -2
  -3  10  -8 18664.2 678.513   1
   3 -10  -4 2610.72 697.397  -2
  -3  10  -9 2610.72 697.397   1
   3 -10  -5 1267.07 423.821  -2
  -3  10 -10 1267.07 423.821   1
   3 -10  -6 3080.42 544.454  -2
  -3  10 -11 3080.42 544.454   1
   3 -10  -7 188.847 462.979  -2
  -3  10 -12 188.847 462.979   1
   3 -10  -8 9153.36 544.259  -2
  -3  10 -13 9153.36 544.259   1
   3 -10  -9 8154.74 653.197  -2
  -3  10 -14 8154.74 653.197   1
   3 -10 -10 11737.4 659.619  -2
  -3  10 -15 11737.4 659.619   1
   3 -10 -11 987.338 541.576  -2
  -3  10 -16 987.338 541.576   1
   3 -10 -12 3264.34 542.169  -2
  -3  10 -17 3264.34 542.169   1
   3 -10 -13 380.315 587.778  -2
  -3  10 -18 380.315 587.778   1
   3 -10 -14 4071.94 518.085  -2
  -3  10 -19 4071.94 518.085   1
   3  -9 -16 1087.12 384.371   1
   3  -9 -15-60.7719 421.066   1
  -3   9  14 14.0853 317.777   1
  -3   9  13 99.1576 364.221   1
   3  -9 -12 918.853 402.155   1
  -3   9  11 18277.2 733.202   1
  -3   9  10 6008.48 618.466   1
  -3   9   9 1199.95 565.383   1
   3  -9  13 3510.60 1252.82  -2
  -3   9   9 3510.60 1252.82   1
  -3   9   8 1531.34 563.067   1
   3  -9  12 8187.38 1272.77  -2
  -3   9   8 8187.38 1272.77   1
  -3   9   7 11820.4 664.815   1
   3  -9  11 15765.4 1301.68  -2
  -3   9   7 15765.4 1301.68   1
   3  -9  10 11592.5 632.369  -2
  -3   9   6 11592.5 632.369   1
   3  -9   9 6599.29 572.077  -2
  -3   9   5 6599.29 572.077   1
   3  -9   8 3186.61 990.373  -2
  -3   9   4 3186.61 990.373   1
   3  -9   7 6221.02 1005.20  -2
  -3   9   3 6221.02 1005.20   1
   3  -9   6 11018.8 1003.48  -2
  -3   9   2 11018.8 1003.48   1
   3  -9   5 1276.32 897.151  -2
  -3   9   1 1276.32 897.151   1
   3  -9   4 22816.2 1111.79  -2
  -3   9   0 22816.2 1111.79   1
   3  -9   2 9032.72 875.745  -2
  -3   9  -2 9032.72 875.745   1
   3  -9   1 2811.29 796.210  -2
  -3   9  -3 2811.29 796.210   1
   3  -9   0 23102.6 698.600  -2
  -3   9  -4 23102.6 698.600   1
   3  -9  -1 1511.37 535.734  -2
  -3   9  -5 1511.37 535.734   1
   3  -9  -2 16535.2 646.294  -2
  -3   9  -6 16535.2 646.294   1
   3  -9  -3 7307.05 598.302  -2
  -3   9  -7 7307.05 598.302   1
   3  -9  -4 3956.07 819.424  -2
  -3   9  -8 3956.07 819.424   1
  -3   9  -9 3634.93 687.785   1
   3  -9  -5 6149.83 478.799  -2
  -3   9  -9 6149.83 478.799   1
  -3   9 -10 3588.44 741.928   1
   3  -9  -6 11762.6 526.083  -2
  -3   9 -10 11762.6 526.083   1
  -3   9 -11 5361.36 551.562   1
   3  -9  -7 15080.3 848.043  -2
  -3   9 -11 15080.3 848.043   1
  -3   9 -12 4217.25 597.530   1
   3  -9  -8 6935.03 826.853  -2
  -3   9 -12 6935.03 826.853   1
  -3   9 -13 2151.23 444.789   1
  -3   9 -14 111.605 419.212   1
  -3   9 -15 464.654 422.310   1
  -3   9 -16 1202.22 428.133   1
  -3   9 -17 13.5701 395.023   1
  -3   9 -18 91.5771 356.523   1
  -3   9 -19 1243.57 307.771   1
   3  -8 -17 673.372 384.497   1
   3  -8 -16 211.541 458.789   1
   3  -8 -15 234.627 521.315   1
  -3   8  14 14.4158 344.111   1
   3  -8 -13 3417.75 389.635   1
  -3   8  12 5730.04 592.257   1
  -3   8  11 3172.54 590.933   1
   3  -8  14 2731.36 723.475  -2
  -3   8  10 2731.36 723.475   1
   3  -8  13 17895.3 710.096  -2
  -3   8   9 17895.3 710.096   1
   3  -8  12 4507.42 615.291  -2
  -3   8   8 4507.42 615.291   1
   3  -8  11 5878.27 601.175  -2
  -3   8   7 5878.27 601.175   1
   3  -8  10 22991.2 1270.96  -2
  -3   8   6 22991.2 1270.96   1
   3  -8   9 15711.3 1150.88  -2
  -3   8   5 15711.3 1150.88   1
   3  -8   8 572.623 906.319  -2
  -3   8   4 572.623 906.319   1
   3  -8   7 9195.33 1004.32  -2
  -3   8   3 9195.33 1004.32   1
   3  -8   6 14691.2 1073.80  -2
  -3   8   2 14691.2 1073.80   1
   3  -8   5 23171.8 1078.28  -2
  -3   8   1 23171.8 1078.28   1
   3  -8   4 4363.17 892.693  -2
  -3   8   0 4363.17 892.693   1
   3  -8   2 101701. 1562.91  -2
  -3   8  -2 101701. 1562.91   1
   3  -8   1 29392.1 1025.42  -2
  -3   8  -3 29392.1 1025.42   1
   3  -8   0 4380.74 535.675  -2
  -3   8  -4 4380.74 535.675   1
   3  -8  -1 22761.0 660.952  -2
  -3   8  -5 22761.0 660.952   1
   3  -8  -2 15709.7 617.294  -2
  -3   8  -6 15709.7 617.294   1
   3  -8  -3 10950.1 589.008  -2
  -3   8  -7 10950.1 589.008   1
   3  -8  -4 1718.40 768.839  -2
  -3   8  -8 1718.40 768.839   1
   3  -8  -5 17396.2 993.790  -2
  -3   8  -9 17396.2 993.790   1
   3  -8  -6 23229.6 1093.91  -2
  -3   8 -10 23229.6 1093.91   1
   3  -8  -7 5521.96 437.691  -2
  -3   8 -11 5521.96 437.691   1
   3  -8  -8 3632.64 498.076  -2
  -3   8 -12 3632.64 498.076   1
   3  -8  -9 21685.2 625.439  -2
  -3   8 -13 21685.2 625.439   1
   3  -8 -10 2819.26 536.726  -2
  -3   8 -14 2819.26 536.726   1
  -3   8 -15 5664.00 578.252   1
   3  -8 -11 8163.88 911.570  -2
  -3   8 -15 8163.88 911.570   1
  -3   8 -16 6380.55 575.458   1
   3  -8 -12 11007.6 908.920  -2
  -3   8 -16 11007.6 908.920   1
  -3   8 -17 1724.26 393.834   1
  -3   8 -18 1698.49 362.115   1
  -3   8 -19 2163.54 528.963   1
  -3   7 -21 2127.32 500.209  -2
   3  -7 -18 2127.32 500.209   1
  -3   7 -20 4801.72 633.134  -2
   3  -7 -17 4801.72 633.134   1
  -3   7 -19 3911.75 734.863  -2
   3  -7 -16 3911.75 734.863   1
  -3   7 -18 3265.86 785.702  -2
   3  -7 -15 3265.86 785.702   1
   3  -7  17 434.550 411.388  -2
  -3   7  14 434.550 411.388   1
   3  -7  16 5643.31 505.268  -2
  -3   7  13 5643.31 505.268   1
  -3   7 -15 3842.85 497.182  -2
   3  -7 -12 3842.85 497.182   1
   3  -7  14 1972.55 609.432  -2
  -3   7  11 1972.55 609.432   1
   3  -7  13 41482.8 938.019  -2
  -3   7  10 41482.8 938.019   1
   3  -7  12 59405.9 1018.97  -2
  -3   7   9 59405.9 1018.97   1
   3  -7  11 20641.5 591.289  -2
  -3   7   8 20641.5 591.289   1
   3  -7  10 25632.4 1495.66  -2
  -3   7   7 25632.4 1495.66   1
   3  -7   9 321.755 866.198  -2
  -3   7   6 321.755 866.198   1
   3  -7   8 9453.82 1070.65  -2
  -3   7   5 9453.82 1070.65   1
   3  -7   7 2869.27 869.110  -2
  -3   7   4 2869.27 869.110   1
   3  -7   6 5877.99 949.555  -2
  -3   7   3 5877.99 949.555   1
   3  -7   5 15059.0 1044.10  -2
  -3   7   2 15059.0 1044.10   1
   3  -7   4 381.157 644.507  -2
  -3   7   1 381.157 644.507   1
   3  -7   3 5831.67 886.668  -2
  -3   7   0 5831.67 886.668   1
   3  -7   1 21581.2 1059.02  -2
  -3   7  -2 21581.2 1059.02   1
   3  -7   0 5201.42 829.074  -2
  -3   7  -3 5201.42 829.074   1
   3  -7  -1 913.312 497.135  -2
  -3   7  -4 913.312 497.135   1
   3  -7  -2 15415.3 649.991  -2
  -3   7  -5 15415.3 649.991   1
   3  -7  -3 5051.48 539.919  -2
  -3   7  -6 5051.48 539.919   1
   3  -7  -4 2589.62 522.035  -2
  -3   7  -7 2589.62 522.035   1
   3  -7  -5 9447.54 941.143  -2
  -3   7  -8 9447.54 941.143   1
   3  -7  -6 502.767 807.776  -2
  -3   7  -9 502.767 807.776   1
   3  -7  -7 26855.9 1329.67  -2
  -3   7 -10 26855.9 1329.67   1
   3  -7  -8 21787.8 561.008  -2
  -3   7 -11 21787.8 561.008   1
   3  -7  -9 53778.9 771.440  -2
  -3   7 -12 53778.9 771.440   1
   3  -7 -10 41214.4 793.113  -2
  -3   7 -13 41214.4 793.113   1
   3  -7 -11 2156.94 537.340  -2
  -3   7 -14 2156.94 537.340   1
   3  -7 -12 4420.63 550.714  -2
  -3   7 -15 4420.63 550.714   1
   3  -7 -13 6228.06 552.642  -2
  -3   7 -16 6228.06 552.642   1
   3  -7 -14 206.761 443.507  -2
  -3   7 -17 206.761 443.507   1
   3  -7 -15 2886.50 764.746  -2
  -3   7 -18 2886.50 764.746   1
   3  -7 -16 3109.53 692.380  -2
  -3   7 -19 3109.53 692.380   1
   3  -7 -17 4023.17 610.580  -2
  -3   7 -20 4023.17 610.580   1
   3  -6 -19 183.343 331.287   1
   3  -6 -18 1241.73 447.916   1
   3  -6 -17 747.269 507.239   1
   3  -6 -16 599.125 349.815   1
   3  -6 -15 61.6946 374.812   1
   3  -6 -14 6267.35 605.720   1
   3  -6 -13 1080.37 514.569   1
  -3   6  12 2678.04 359.292   1
  -3   6  11 605.022 440.467   1
  -3   6  10 1718.51 360.261   1
   3  -6  -9 2160.49 463.675   1
  -3   6   8 781.090 794.913   1
  -3   6   7 6319.84 864.675   1
  -3   6   6 15676.9 879.344   1
  -3   6   5 3117.51 726.248   1
   3  -6   6 5746.51 858.201  -2
  -3   6   4 5746.51 858.201   1
   3  -6   5 18703.4 955.923  -2
  -3   6   3 18703.4 955.923   1
   3  -6   4 35257.4 1036.20  -2
  -3   6   2 35257.4 1036.20   1
  -3   6   1 27719.2 866.461   1
  -3   6   0 36352.3 965.810   1
  -3   6  -1 44186.1 1007.27   1
  -3   6  -2 872.178 561.504   1
  -3   6  -3 37029.8 909.939   1
  -3   6  -4 17687.5 495.399   1
  -3   6  -5 3907.51 394.113   1
  -3   6  -6 1852.85 366.706   1
  -3   6  -7 26339.0 560.106   1
  -3   6  -8-6.06668 603.984   1
  -3   6  -9 2454.70 683.302   1
  -3   6 -10 1003.33 701.843   1
  -3   6 -11 403.524 766.642   1
  -3   6 -12 6780.92 366.223   1
  -3   6 -13 209.325 331.121   1
  -3   6 -14 1439.73 362.164   1
  -3   6 -15 2518.58 413.360   1
  -3   6 -16 5305.02 408.325   1
  -3   6 -17 20251.8 795.118   1
  -3   6 -18 254.387 551.502   1
  -3   6 -19 5956.53 561.171   1
  -3   6 -20-144.558 420.581   1
   3  -5 -20 505.955 311.995   1
   3  -5 -19 1531.97 413.920   1
   3  -5 -18 1030.75 315.421   1
   3  -5 -17-141.401 349.895   1
   3  -5 -16 134.141 383.914   1
   3  -5 -15 2069.51 547.828   1
  -3   5 -16 2921.63 685.997  -2
   3  -5 -14 2921.63 685.997   1
  -3   5  13 15773.1 1282.93   1
  -3   5 -15 11823.2 755.685  -2
   3  -5 -13 11823.2 755.685   1
  -3   5 -14 17662.4 553.687  -2
   3  -5 -12 17662.4 553.687   1
   3  -5  13 7232.31 491.684  -2
  -3   5  11 7232.31 491.684   1
  -3   5 -12 4322.44 643.597  -2
   3  -5 -10 4322.44 643.597   1
   3  -5  11 1015.60 1172.33  -2
  -3   5   9 1015.60 1172.33   1
   3  -5  10 6936.92 1146.34  -2
  -3   5   8 6936.92 1146.34   1
   3  -5   9 11076.0 1093.65  -2
  -3   5   7 11076.0 1093.65   1
   3  -5   8 49796.4 1354.61  -2
  -3   5   6 49796.4 1354.61   1
   3  -5   7 16136.5 964.970  -2
  -3   5   5 16136.5 964.970   1
   3  -5   6 57624.9 1229.24  -2
  -3   5   4 57624.9 1229.24   1
   3  -5   5 21468.8 977.049  -2
  -3   5   3 21468.8 977.049   1
   3  -5   4 82927.7 1301.87  -2
  -3   5   2 82927.7 1301.87   1
   3  -5   3 19329.8 854.913  -2
  -3   5   1 19329.8 854.913   1
   3  -5   2 5966.31 783.285  -2
  -3   5   0 5966.31 783.285   1
   3  -5   0 4769.49 725.942  -2
  -3   5  -2 4769.49 725.942   1
   3  -5  -1 18802.8 841.303  -2
  -3   5  -3 18802.8 841.303   1
   3  -5  -2 84872.6 745.285  -2
  -3   5  -4 84872.6 745.285   1
   3  -5  -3 23376.2 537.420  -2
  -3   5  -5 23376.2 537.420   1
   3  -5  -4 62081.7 701.820  -2
  -3   5  -6 62081.7 701.820   1
   3  -5  -5 16006.0 882.798  -2
  -3   5  -7 16006.0 882.798   1
   3  -5  -6 48419.8 1195.85  -2
  -3   5  -8 48419.8 1195.85   1
   3  -5  -7 12762.8 985.822  -2
  -3   5  -9 12762.8 985.822   1
   3  -5  -8 8606.93 1003.62  -2
  -3   5 -10 8606.93 1003.62   1
   3  -5  -9 2081.78 1004.55  -2
  -3   5 -11 2081.78 1004.55   1
   3  -5 -10 6139.42 609.737  -2
  -3   5 -12 6139.42 609.737   1
   3  -5 -11 7640.72 477.516  -2
  -3   5 -13 7640.72 477.516   1
  -3   5  12 18763.3 533.259  -2
   3  -5  14 18763.3 533.259   1
   3  -5 -13 12630.2 543.873  -2
  -3   5 -15 12630.2 543.873   1
   3  -5 -14 6249.44 821.251  -2
  -3   5 -16 6249.44 821.251   1
   3  -5 -15 4554.11 785.096  -2
  -3   5 -17 4554.11 785.096   1
  -3   5 -18 146.649 536.125   1
  -3   5 -19 1.37092 492.307   1
  -3   5 -20 511.141 415.282   1
  -3   4 -21 2898.62 479.446  -2
   3  -4 -20 2898.62 479.446   1
  -3   4 -20 2061.04 385.641  -2
   3  -4 -19 2061.04 385.641   1
  -3   4 -19 5042.13 465.851  -2
   3  -4 -18 5042.13 465.851   1
  -3   4 -18 5296.14 522.334  -2
   3  -4 -17 5296.14 522.334   1
  -3   4 -17 4121.30 556.406  -2
   3  -4 -16 4121.30 556.406   1
  -3   4 -16 309.290 701.855  -2
   3  -4 -15 309.290 701.855   1
  -3   4 -15 2142.56 724.520  -2
   3  -4 -14 2142.56 724.520   1
   3  -4  14 334.532 502.260  -2
  -3   4  13 334.532 502.260   1
  -3   4 -13 24461.9 646.716  -2
   3  -4 -12 24461.9 646.716   1
  -3   4 -12 13388.7 793.841  -2
   3  -4 -11 13388.7 793.841   1
   3  -4  11 9322.45 1859.61  -2
  -3   4  10 9322.45 1859.61   1
   3  -4  10 883.082 1546.98  -2
  -3   4   9 883.082 1546.98   1
   3  -4   9 2674.17 1402.79  -2
  -3   4   8 2674.17 1402.79   1
   3  -4   8 81916.1 1998.95  -2
  -3   4   7 81916.1 1998.95   1
   3  -4   7 14295.0 1125.30  -2
  -3   4   6 14295.0 1125.30   1
   3  -4   6 16706.0 1014.48  -2
  -3   4   5 16706.0 1014.48   1
   3  -4   5 265.241 733.010  -2
  -3   4   4 265.241 733.010   1
   3  -4   4 56151.7 1251.68  -2
  -3   4   3 56151.7 1251.68   1
   3  -4   3 683.571 708.110  -2
  -3   4   2 683.571 708.110   1
   3  -4   2 33825.5 1038.81  -2
  -3   4   1 33825.5 1038.81   1
   3  -4   1 144136. 1727.10  -2
  -3   4   0 144136. 1727.10   1
   3  -4   0 144644. 1619.03  -2
  -3   4  -1 144644. 1619.03   1
   3  -4  -1 35400.8 1019.75  -2
  -3   4  -2 35400.8 1019.75   1
   3  -4  -2 151.919 625.762  -2
  -3   4  -3 151.919 625.762   1
   3  -4  -3 54939.9 674.318  -2
  -3   4  -4 54939.9 674.318   1
   3  -4  -4 313.801 370.881  -2
  -3   4  -5 313.801 370.881   1
   3  -4  -5 17003.2 510.762  -2
  -3   4  -6 17003.2 510.762   1
   3  -4  -6 16177.8 1006.62  -2
  -3   4  -7 16177.8 1006.62   1
   3  -4  -7 88070.1 1736.44  -2
  -3   4  -8 88070.1 1736.44   1
   3  -4  -8 4802.15 976.203  -2
  -3   4  -9 4802.15 976.203   1
   3  -4  -9 2423.22 1025.89  -2
  -3   4 -10 2423.22 1025.89   1
   3  -4 -10 11808.6 1261.45  -2
  -3   4 -11 11808.6 1261.45   1
   3  -4 -11 16252.1 720.508  -2
  -3   4 -12 16252.1 720.508   1
   3  -4 -12 28322.1 513.321  -2
  -3   4 -13 28322.1 513.321   1
   3  -4 -13 632.851 469.714  -2
  -3   4 -14 632.851 469.714   1
   3  -4 -14 2209.30 542.334  -2
  -3   4 -15 2209.30 542.334   1
   3  -4 -15 765.456 512.546  -2
  -3   4 -16 765.456 512.546   1
   3  -4 -16 4322.94 527.085  -2
  -3   4 -17 4322.94 527.085   1
   3  -4 -17 4777.95 500.724  -2
  -3   4 -18 4777.95 500.724   1
   3  -4 -18 4312.57 447.930  -2
  -3   4 -19 4312.57 447.930   1
   3  -4 -19 1994.91 508.985  -2
  -3   4 -20 1994.91 508.985   1
   3  -3 -21 275.063 298.375   1
   3  -3 -20 67.7857 266.258   1
   3  -3 -19 568.757 314.360   1
   3  -3 -18 1421.47 372.373   1
   3  -3 -17 177.894 400.745   1
   3  -3 -16 2671.61 576.549   1
   3  -3 -15 316.394 554.458   1
   3  -3 -14-89.3365 395.517   1
   3  -3 -13-18.3985 380.666   1
   3  -3 -12 1507.41 371.646   1
  -3   3  11 3874.90 1778.68   1
  -3   3  10 17517.3 1532.38   1
  -3   3   9 1509.05 1223.40   1
  -3   3   8 1454.42 1079.01   1
  -3   3   7 23471.0 1146.20   1
  -3   3   6 17377.3 914.819   1
  -3   3   5 43782.9 989.291   1
  -3   3   4 56757.4 994.880   1
  -3   3   3 1084.32 516.367   1
  -3   3   2 8534.12 554.177   1
  -3   3   1 602.728 526.075   1
  -3   3   0 331006. 1801.94   1
  -3   3  -1 6565.66 579.995   1
  -3   3  -2 39682.0 796.050   1
  -3   3  -3 1443.60 251.923   1
   3  -3   4 191.049 132.419   1
  -3   3  -5 16188.3 319.879   1
  -3   3  -6 13647.4 736.629   1
  -3   3  -7 782.548 664.249   1
  -3   3  -8 734.925 707.458   1
  -3   3  -9 29443.3 1126.70   1
  -3   3 -10 47687.0 1419.70   1
  -3   3 -11 15201.7 1088.64   1
   3  -3  12 934.541 343.476   1
  -3   3 -13 4847.11 375.376   1
  -3   3 -14 922.948 372.858   1
  -3   3 -15 3197.85 440.275   1
  -3   3 -16 1526.79 401.150   1
  -3   3 -17 3167.83 402.536   1
  -3   3 -18 189.521 366.718   1
  -3   3 -19 2125.21 333.694   1
  -3   3 -20 1142.49 429.365   1
   3  -2 -21 775.394 237.644   1
   3  -2 -20 543.435 291.598   1
  -3   2 -19 4175.62 451.455  -2
   3  -2 -19 4175.62 451.455   1
  -3   2 -18 3732.22 508.763  -2
   3  -2 -18 3732.22 508.763   1
  -3   2 -17 977.457 535.287  -2
   3  -2 -17 977.457 535.287   1
  -3   2 -16 2144.38 751.170  -2
   3  -2 -16 2144.38 751.170   1
  -3   2 -15 3461.20 759.065  -2
   3  -2 -15 3461.20 759.065   1
  -3   2 -14 7898.39 537.452  -2
   3  -2 -14 7898.39 537.452   1
  -3   2 -13 11722.5 545.476  -2
   3  -2 -13 11722.5 545.476   1
  -3   2 -12 14088.6 707.384  -2
   3  -2 -12 14088.6 707.384   1
   3  -2  11 8221.47 1862.73  -2
  -3   2  11 8221.47 1862.73   1
   3  -2  10 15150.8 1751.10  -2
  -3   2  10 15150.8 1751.10   1
   3  -2   9 4757.81 1420.04  -2
  -3   2   9 4757.81 1420.04   1
   3  -2   8 9334.95 1393.53  -2
  -3   2   8 9334.95 1393.53   1
   3  -2   7 3804.04 1160.30  -2
  -3   2   7 3804.04 1160.30   1
   3  -2   6 66462.9 1402.10  -2
  -3   2   6 66462.9 1402.10   1
   3  -2   5 8957.05 843.819  -2
  -3   2   5 8957.05 843.819   1
   3  -2   4 92779.7 1261.42  -2
  -3   2   4 92779.7 1261.42   1
  -3   2  -3 278644. 1191.24  -2
   3  -2  -3 278644. 1191.24   1
  -3   2  -2 21663.1 496.882  -2
   3  -2  -2 21663.1 496.882   1
  -3   2   1 16418.0 597.524   1
  -3   2  -1 36689.9 673.352  -2
   3  -2  -1 36689.9 673.352   1
  -3   2   0 14345.4 587.488   1
  -3   2   0 27795.4 543.023  -2
   3  -2   0 27795.4 543.023   1
  -3   2   1 37456.3 420.144  -2
   3  -2   1 37456.3 420.144   1
  -3   2   2 22265.0 355.671  -2
   3  -2   2 22265.0 355.671   1
  -3   2   3 271060. 846.771  -2
   3  -2   3 271060. 846.771   1
   3  -2  -4 92442.6 1215.82  -2
  -3   2  -4 92442.6 1215.82   1
   3  -2  -5 8701.55 763.336  -2
  -3   2  -5 8701.55 763.336   1
   3  -2  -6 62523.1 1234.54  -2
  -3   2  -6 62523.1 1234.54   1
   3  -2  -7 8076.83 952.068  -2
  -3   2  -7 8076.83 952.068   1
   3  -2  -8 17939.6 1082.79  -2
  -3   2  -8 17939.6 1082.79   1
   3  -2  -9 6787.91 1066.50  -2
  -3   2  -9 6787.91 1066.50   1
   3  -2 -10 20411.9 1253.35  -2
  -3   2 -10 20411.9 1253.35   1
  -3   2  11 14575.4 806.211  -2
   3  -2  11 14575.4 806.211   1
  -3   2 -12 5326.08 592.318   1
   3  -2 -12 15592.9 653.987  -2
  -3   2 -12 15592.9 653.987   1
  -3   2  13 11305.4 497.819  -2
   3  -2  13 11305.4 497.819   1
   3  -2 -14 7768.10 503.511  -2
  -3   2 -14 7768.10 503.511   1
   3  -2 -15 3484.67 541.747  -2
  -3   2 -15 3484.67 541.747   1
   3  -2 -16 2149.44 530.613  -2
  -3   2 -16 2149.44 530.613   1
   3  -2 -17 1385.06 491.438  -2
  -3   2 -17 1385.06 491.438   1
   3  -2 -18 3370.44 479.095  -2
  -3   2 -18 3370.44 479.095   1
   3  -2 -19 4642.04 680.858  -2
  -3   2 -19 4642.04 680.858   1
  -3   2 -20 1650.61 425.992   1
  -3   1 -20 9973.42 376.435  -2
   3  -1 -21 9973.42 376.435   1
  -3   1 -19 596.746 400.602  -2
   3  -1 -20 596.746 400.602   1
  -3   1 -18 1012.24 458.520  -2
   3  -1 -19 1012.24 458.520   1
  -3   1 -17 6834.24 551.269  -2
   3  -1 -18 6834.24 551.269   1
  -3   1 -16 8447.33 585.201  -2
   3  -1 -17 8447.33 585.201   1
  -3   1 -15 2281.25 762.346  -2
   3  -1 -16 2281.25 762.346   1
   3  -1  14 12747.2 798.483  -2
  -3   1  15 12747.2 798.483   1
  -3   1 -13 1335.88 676.549  -2
   3  -1 -14 1335.88 676.549   1
   3  -1  12 5620.13 498.041  -2
  -3   1  13 5620.13 498.041   1
   3  -1  11 9129.32 1923.38  -2
  -3   1  12 9129.32 1923.38   1
   3  -1  10 4925.05 1620.00  -2
  -3   1  11 4925.05 1620.00   1
   3  -1   9 13051.6 1552.16  -2
  -3   1  10 13051.6 1552.16   1
   3  -1   8 9187.63 1365.83  -2
  -3   1   9 9187.63 1365.83   1
   3  -1   7 48941.2 1531.80  -2
  -3   1   8 48941.2 1531.80   1
   3  -1   6 4869.63 1048.32  -2
  -3   1   7 4869.63 1048.32   1
   3  -1   5 11924.2 643.389  -2
  -3   1   6 11924.2 643.389   1
  -3   1  -4 37857.0 711.647  -2
   3  -1  -5 37857.0 711.647   1
  -3   1  -3 38294.2 635.020  -2
   3  -1  -4 38294.2 635.020   1
   3  -1   2 18934.3 490.988  -2
  -3   1   3 18934.3 490.988   1
  -3   1  -1 87216.8 657.381  -2
   3  -1  -2 87216.8 657.381   1
   3  -1   0 78302.6 506.313  -2
  -3   1   1 78302.6 506.313   1
  -3   1   1 76414.0 591.241  -2
   3  -1   0 76414.0 591.241   1
  -3   1   2 89688.4 618.310  -2
   3  -1   1 89688.4 618.310   1
  -3   1   3 19316.3 438.152  -2
   3  -1   2 19316.3 438.152   1
   3  -1  -4 38872.6 955.434  -2
  -3   1  -3 38872.6 955.434   1
   3  -1  -5 36442.1 978.901  -2
  -3   1  -4 36442.1 978.901   1
   3  -1  -6 17016.7 886.205  -2
  -3   1  -5 17016.7 886.205   1
   3  -1  -7 8365.58 907.787  -2
  -3   1  -6 8365.58 907.787   1
   3  -1  -8 83973.6 1665.04  -2
  -3   1  -7 83973.6 1665.04   1
   3  -1  -9 9959.33 1064.56  -2
  -3   1  -8 9959.33 1064.56   1
   3  -1 -10 19883.3 1288.25  -2
  -3   1  -9 19883.3 1288.25   1
  -3   1  11 5826.54 715.155  -2
   3  -1  10 5826.54 715.155   1
  -3   1  12 16012.3 1140.11  -2
   3  -1  11 16012.3 1140.11   1
   3  -1 -13 4029.63 597.254  -2
  -3   1 -12 4029.63 597.254   1
  -3   1  14 1059.48 618.307  -2
   3  -1  13 1059.48 618.307   1
  -3   1  15 11946.5 743.851  -2
   3  -1  14 11946.5 743.851   1
   3  -1 -16 1617.36 789.168  -2
  -3   1 -15 1617.36 789.168   1
   3  -1 -17 8789.02 880.028  -2
  -3   1 -16 8789.02 880.028   1
   3  -1 -18 7314.77 819.341  -2
  -3   1 -17 7314.77 819.341   1
   3  -1 -19 536.097 694.355  -2
  -3   1 -18 536.097 694.355   1
   3  -1 -20 543.955 598.571  -2
  -3   1 -19 543.955 598.571   1
   3  -1 -21 10266.2 580.324  -2
  -3   1 -20 10266.2 580.324   1
   3   0 -22 2927.34 327.002   1
   3   0 -21 1333.73 282.163   1
   3   0 -20 362.769 317.735   1
   3   0 -19 84.0217 361.614   1
   3   0 -18 107.704 390.293   1
   3   0 -17 50.0180 410.868   1
   3   0 -16 4675.25 638.680   1
  -3   0  15 15525.2 687.648   1
   3   0 -14 19752.5 683.746   1
   3   0 -13 289.235 470.191   1
  -3   0  12 1384.33 1238.15   1
  -3   0  11 559.287 947.560   1
  -3   0  10 10060.8 956.308   1
  -3   0   9 6921.01 849.334   1
  -3   0   8 77406.2 1326.79   1
  -3   0   7 5628.59 485.910   1
   3   0  -6 13899.8 503.578   1
  -3   0   5 8051.70 406.923   1
  -3   0   4 2089.76 334.759   1
  -3   0   3 796.435 287.187   1
  -3   0   2 28356.6 314.156   1
   3   0  -1 116175. 637.789   1
   3   0   0 455.647 290.950   1
  -3   0  -1 115180. 681.844   1
  -3   0  -2 22653.0 670.452   1
  -3   0  -3 676.680 555.370   1
  -3   0  -4 39594.7 922.751   1
  -3   0  -5 4266.31 706.160   1
  -3   0  -6 17142.6 945.888   1
  -3   0  -7 4549.97 775.809   1
  -3   0  -8 13333.9 613.440   1
   3   0   9-10.5211 666.956   1
   3   0  10 6327.83 721.556   1
  -3   0 -11 1061.12 430.402   1
  -3   0 -12 126.853 465.382   1
   3   0  13 745.387 489.336   1
  -3   0 -14 3119.55 559.866   1
  -3   0 -15 463.619 628.289   1
  -3   0 -16 3623.93 651.592   1
  -3   0 -17 730.560 590.228   1
  -3   0 -18 769.409 545.275   1
  -3   0 -19 1240.35 466.424   1
  -3   0 -20 26.8115 397.411   1
  -3  -1 -20 3101.44 436.223  -2
   3   1 -22 3101.44 436.223   1
  -3  -1 -19 415.665 352.788  -2
   3   1 -21 415.665 352.788   1
  -3  -1 -18 4368.49 433.002  -2
   3   1 -20 4368.49 433.002   1
  -3  -1 -17 6962.83 502.158  -2
   3   1 -19 6962.83 502.158   1
  -3  -1 -16 1021.37 501.567  -2
   3   1 -18 1021.37 501.567   1
  -3  -1 -15 1924.66 532.358  -2
   3   1 -17 1924.66 532.358   1
  -3  -1 -14 4433.53 801.618  -2
   3   1 -16 4433.53 801.618   1
   3   1  13 13069.9 801.336  -2
  -3  -1  15 13069.9 801.336   1
   3   1  12 4382.98 663.123  -2
  -3  -1  14 4382.98 663.123   1
   3   1  11 14287.2 717.288  -2
  -3  -1  13 14287.2 717.288   1
   3   1  10 8164.61 1346.79  -2
  -3  -1  12 8164.61 1346.79   1
   3   1   9 1336.42 975.297  -2
  -3  -1  11 1336.42 975.297   1
   3   1   8 11607.7 995.484  -2
  -3  -1  10 11607.7 995.484   1
  -3  -1  -7 155175. 1407.29  -2
   3   1  -9 155175. 1407.29   1
   3   1   6 139695. 1231.54  -2
  -3  -1   8 139695. 1231.54   1
   3   1   5 6601.31 554.268  -2
  -3  -1   7 6601.31 554.268   1
  -3  -1  -4 65494.2 817.094  -2
   3   1  -6 65494.2 817.094   1
  -3  -1  -3 11285.8 486.985  -2
   3   1  -5 11285.8 486.985   1
  -3  -1  -2 29417.7 427.242  -2
   3   1  -4 29417.7 427.242   1
   3   1   1 80882.2 397.092  -2
  -3  -1   3 80882.2 397.092   1
  -3  -1   0 28124.7 381.112  -2
   3   1  -2 28124.7 381.112   1
  -3  -1   1 126947. 629.025  -2
   3   1  -1 126947. 629.025   1
  -3  -1   2 28959.7 402.431  -2
   3   1   0 28959.7 402.431   1
  -3  -1   3 86199.8 555.037  -2
   3   1   1 86199.8 555.037   1
   3   1  -4 27983.2 426.244  -2
  -3  -1  -2 27983.2 426.244   1
   3   1  -5 15707.1 350.134  -2
  -3  -1  -3 15707.1 350.134   1
   3   1  -6 87819.0 585.266  -2
  -3  -1  -4 87819.0 585.266   1
   3   1  -7 6032.29 931.340  -2
  -3  -1  -5 6032.29 931.340   1
  -3  -1   8 115557. 1235.80  -2
   3   1   6 115557. 1235.80   1
   3   1  -9 142562. 1408.07  -2
  -3  -1  -7 142562. 1408.07   1
  -3  -1  10 12221.6 950.737  -2
   3   1   8 12221.6 950.737   1
  -3  -1  11 4379.06 899.916  -2
   3   1   9 4379.06 899.916   1
  -3  -1  12 10787.2 1032.29  -2
   3   1  10 10787.2 1032.29   1
   3   1 -13 14518.1 681.746  -2
  -3  -1 -11 14518.1 681.746   1
  -3  -1  14 5626.70 651.504  -2
   3   1  12 5626.70 651.504   1
   3   1 -15 14403.0 766.561  -2
  -3  -1 -13 14403.0 766.561   1
   3   1 -16 3225.97 844.734  -2
  -3  -1 -14 3225.97 844.734   1
   3   1 -17 2572.01 846.904  -2
  -3  -1 -15 2572.01 846.904   1
   3   1 -18 1229.96 794.625  -2
  -3  -1 -16 1229.96 794.625   1
   3   1 -19 7176.15 813.142  -2
  -3  -1 -17 7176.15 813.142   1
   3   1 -20 5058.03 707.039  -2
  -3  -1 -18 5058.03 707.039   1
   3   1 -21 989.466 612.461  -2
  -3  -1 -19 989.466 612.461   1
   3   1 -22 2919.21 487.200  -2
  -3  -1 -20 2919.21 487.200   1
   3   2 -22 3129.28 389.173   1
  -3  -2 -18 522.364 578.016  -2
   3   2 -21 522.364 578.016   1
  -3  -2 -17 341.958 664.554  -2
   3   2 -20 341.958 664.554   1
  -3  -2 -16 10409.6 517.415  -2
   3   2 -19 10409.6 517.415   1
  -3  -2 -15 3346.65 520.938  -2
   3   2 -18 3346.65 520.938   1
  -3  -2 -14 8269.16 551.287  -2
   3   2 -17 8269.16 551.287   1
  -3  -2 -13 4990.67 552.584  -2
   3   2 -16 4990.67 552.584   1
  -3  -2 -12 768.243 703.877  -2
   3   2 -15 768.243 703.877   1
  -3  -2 -11 21349.7 556.451  -2
   3   2 -14 21349.7 556.451   1
   3   2  10 6241.56 1214.59  -2
  -3  -2  13 6241.56 1214.59   1
   3   2   9 3715.63 955.967  -2
  -3  -2  12 3715.63 955.967   1
   3   2   8 26153.2 1055.61  -2
  -3  -2  11 26153.2 1055.61   1
   3   2   7 95539.5 1047.00  -2
  -3  -2  10 95539.5 1047.00   1
   3   2   6 45527.5 763.892  -2
  -3  -2   9 45527.5 763.892   1
  -3  -2  -5 8265.62 499.259  -2
   3   2  -8 8265.62 499.259   1
   3   2   4 42613.0 633.058  -2
  -3  -2   7 42613.0 633.058   1
   3   2   3 3771.87 363.104  -2
  -3  -2   6 3771.87 363.104   1
  -3  -2  -2 37641.9 441.770  -2
   3   2  -5 37641.9 441.770   1
  -3  -2   4 75754.3 499.182   1
  -3  -2  -1 209212. 1185.42  -2
   3   2  -4 209212. 1185.42   1
  -3  -2   0 90435.7 411.360  -2
   3   2  -3 90435.7 411.360   1
  -3  -2   1 27091.5 364.854  -2
   3   2  -2 27091.5 364.854   1
  -3  -2   2 27990.0 416.582  -2
   3   2  -1 27990.0 416.582   1
  -3  -2   3 88404.6 586.430  -2
   3   2   0 88404.6 586.430   1
   3   2  -4 208149. 974.041  -2
  -3  -2  -1 208149. 974.041   1
   3   2  -5 57347.0 486.041  -2
  -3  -2  -2 57347.0 486.041   1
  -3  -2   6 4148.75 322.340  -2
   3   2   3 4148.75 322.340   1
   3   2  -7 37457.3 694.944  -2
  -3  -2  -4 37457.3 694.944   1
  -3  -2   8 7393.00 727.058  -2
   3   2   5 7393.00 727.058   1
  -3  -2   9 44355.0 1077.74  -2
   3   2   6 44355.0 1077.74   1
  -3  -2  10 95628.8 1493.01  -2
   3   2   7 95628.8 1493.01   1
  -3  -2  11 27020.2 1086.95  -2
   3   2   8 27020.2 1086.95   1
  -3  -2  12 5591.69 903.954  -2
   3   2   9 5591.69 903.954   1
  -3  -2  13 9723.37 1059.75  -2
   3   2  10 9723.37 1059.75   1
  -3  -2  14 22866.7 540.785  -2
   3   2  11 22866.7 540.785   1
  -3  -2  15 6136.13 691.716  -2
   3   2  12 6136.13 691.716   1
   3   2 -16 5565.80 871.447  -2
  -3  -2 -13 5565.80 871.447   1
   3   2 -17 9276.96 921.876  -2
  -3  -2 -14 9276.96 921.876   1
   3   2 -18 2411.03 833.844  -2
  -3  -2 -15 2411.03 833.844   1
   3   2 -19 11384.7 869.254  -2
  -3  -2 -16 11384.7 869.254   1
   3   2 -20 777.445 730.504  -2
  -3  -2 -17 777.445 730.504   1
   3   2 -21 787.415 640.022  -2
  -3  -2 -18 787.415 640.022   1
  -3  -2 -19 621.292 431.171   1
  -3  -2 -20 322.889 313.428   1
   3   3 -23 361.434 283.690   1
   3   3 -22 275.682 382.507   1
   3   3 -21 544.097 472.189   1
   3   3 -20 494.201 536.491   1
   3   3 -19 5175.49 632.410   1
   3   3 -18 3735.62 635.188   1
   3   3 -17 236.692 596.132   1
   3   3 -16 4677.65 641.207   1
   3   3 -15 367.668 392.103   1
   3   3 -14 6730.76 413.162   1
   3   3 -13 10784.4 606.303   1
  -3  -3  12 1029.01 610.656   1
  -3  -3  11 18375.4 583.354   1
  -3  -3  10 2104.77 386.497   1
   3   3  -9 18342.3 503.136   1
  -3  -3   8 17963.3 409.934   1
   3   3  -7 330.331 263.354   1
  -3  -3   6 19993.5 347.508   1
   3   3  -5 30.4173 185.575   1
   3   3  -4 12410.8 475.542   1
   3   3  -3 151916. 990.699   1
   3   3  -2 46416.5 601.000   1
   3   3  -1 20606.4 244.735   1
   3   3   0 31590.8 333.805   1
   3   3   1 154.919 251.519   1
   3   3   2 726.707 269.094   1
   3   3   3 11322.4 368.009   1
   3   3   4 712.008 480.758   1
   3   3   5 110106. 1363.00   1
   3   3   6 2105.64 564.199   1
   3   3   7 10408.8 741.521   1
   3   3   8-181.074 638.238   1
   3   3   9-222.943 648.318   1
   3   3  10 655.198 330.537   1
   3   3  11 472.956 339.096   1
  -3  -3 -12 3552.37 396.424   1
  -3  -3 -13 1410.08 404.687   1
  -3  -3 -14 2298.24 674.198   1
  -3  -3 -15 1431.17 654.561   1
  -3  -3 -16 6502.97 668.398   1
  -3  -3 -17 4052.73 563.682   1
  -3  -3 -18 480.070 471.999   1
  -3  -3 -19 779.276 386.629   1
  -3  -4 -19 334.765 369.026  -2
   3   4 -23 334.765 369.026   1
  -3  -4 -18 846.825 503.298  -2
   3   4 -22 846.825 503.298   1
  -3  -4 -17 131.610 607.913  -2
   3   4 -21 131.610 607.913   1
  -3  -4 -16 3264.33 718.222  -2
   3   4 -20 3264.33 718.222   1
  -3  -4 -15 3757.91 780.518  -2
   3   4 -19 3757.91 780.518   1
  -3  -4 -14 8883.07 884.840  -2
   3   4 -18 8883.07 884.840   1
  -3  -4 -13 5828.70 851.555  -2
   3   4 -17 5828.70 851.555   1
  -3  -4 -12 7640.53 580.384  -2
   3   4 -16 7640.53 580.384   1
  -3  -4 -11 294.643 515.328  -2
   3   4 -15 294.643 515.328   1
  -3  -4 -10 4744.09 530.530  -2
   3   4 -14 4744.09 530.530   1
  -3  -4  -9 30358.9 959.443  -2
   3   4 -13 30358.9 959.443   1
  -3  -4  -7 13249.5 1092.15  -2
   3   4 -11 13249.5 1092.15   1
  -3  -4  -6 17369.1 1131.68  -2
   3   4 -10 17369.1 1131.68   1
  -3  -4  -5 49164.1 1073.14  -2
   3   4  -9 49164.1 1073.14   1
  -3  -4  -4 56680.4 1078.66  -2
   3   4  -8 56680.4 1078.66   1
  -3  -4  -3 21888.4 785.878  -2
   3   4  -7 21888.4 785.878   1
  -3  -4  -2 55626.3 1003.22  -2
   3   4  -6 55626.3 1003.22   1
  -3  -4  -1 11757.2 666.233  -2
   3   4  -5 11757.2 666.233   1
  -3  -4   0 45899.3 875.029  -2
   3   4  -4 45899.3 875.029   1
  -3  -4   1 4523.36 550.449  -2
   3   4  -3 4523.36 550.449   1
  -3  -4   2 71909.4 969.751  -2
   3   4  -2 71909.4 969.751   1
   3   4  -1 4016.34 204.680   1
  -3  -4   3 4560.47 516.493  -2
   3   4  -1 4560.47 516.493   1
  -3  -4   4 37011.5 590.236  -2
   3   4   0 37011.5 590.236   1
  -3  -4   5 10742.0 530.948  -2
   3   4   1 10742.0 530.948   1
  -3  -4   6 59257.3 772.429  -2
   3   4   2 59257.3 772.429   1
  -3  -4   7 23180.3 597.661  -2
   3   4   3 23180.3 597.661   1
  -3  -4   8 59029.3 1271.66  -2
   3   4   4 59029.3 1271.66   1
  -3  -4   9 47479.2 1282.22  -2
   3   4   5 47479.2 1282.22   1
  -3  -4  10 19210.5 1075.32  -2
   3   4   6 19210.5 1075.32   1
  -3  -4  11 13552.8 1077.16  -2
   3   4   7 13552.8 1077.16   1
  -3  -4  12 13882.1 1165.82  -2
   3   4   8 13882.1 1165.82   1
  -3  -4  13 33277.1 624.820  -2
   3   4   9 33277.1 624.820   1
  -3  -4  14 6355.36 499.670  -2
   3   4  10 6355.36 499.670   1
  -3  -4  15 349.851 497.221  -2
   3   4  11 349.851 497.221   1
  -3  -4  16 7184.60 565.578  -2
   3   4  12 7184.60 565.578   1
  -3  -4  17 5950.89 552.881  -2
   3   4  13 5950.89 552.881   1
  -3  -4  18 8594.84 551.895  -2
   3   4  14 8594.84 551.895   1
   3   4 -19 3434.53 824.988  -2
  -3  -4 -15 3434.53 824.988   1
   3   4 -20 2782.61 753.075  -2
  -3  -4 -16 2782.61 753.075   1
   3   4 -21 522.742 645.042  -2
  -3  -4 -17 522.742 645.042   1
   3   4 -22 1759.41 552.266  -2
  -3  -4 -18 1759.41 552.266   1
   3   4 -23 85.9032 412.754  -2
  -3  -4 -19 85.9032 412.754   1
   3   5 -23 52.8708 297.643   1
   3   5 -22 786.085 407.708   1
   3   5 -21 690.754 477.327   1
   3   5 -20 2710.26 542.531   1
  -3  -5 -14 9983.45 824.176  -2
   3   5 -19 9983.45 824.176   1
  -3  -5 -13 16059.6 886.153  -2
   3   5 -18 16059.6 886.153   1
  -3  -5 -12 4609.29 807.324  -2
   3   5 -17 4609.29 807.324   1
  -3  -5 -11 8986.56 577.007  -2
   3   5 -16 8986.56 577.007   1
  -3  -5 -10 12388.0 563.163  -2
   3   5 -15 12388.0 563.163   1
  -3  -5  -9 6797.48 520.349  -2
   3   5 -14 6797.48 520.349   1
  -3  -5  -8 4342.98 690.937  -2
   3   5 -13 4342.98 690.937   1
  -3  -5  -7 4615.38 935.492  -2
   3   5 -12 4615.38 935.492   1
  -3  -5  -6 24114.8 1098.06  -2
   3   5 -11 24114.8 1098.06   1
  -3  -5  -5 39333.2 894.446  -2
   3   5 -10 39333.2 894.446   1
  -3  -5  -4 77759.7 1070.35  -2
   3   5  -9 77759.7 1070.35   1
  -3  -5  -3 17995.6 717.015  -2
   3   5  -8 17995.6 717.015   1
  -3  -5  -2 2752.83 589.923  -2
   3   5  -7 2752.83 589.923   1
  -3  -5  -1 18771.0 701.383  -2
   3   5  -6 18771.0 701.383   1
  -3  -5   0 36961.4 807.978  -2
   3   5  -5 36961.4 807.978   1
  -3  -5   1 6378.11 603.075  -2
   3   5  -4 6378.11 603.075   1
  -3  -5   2 127212. 1141.55  -2
   3   5  -3 127212. 1141.55   1
  -3  -5   3 128386. 1112.42  -2
   3   5  -2 128386. 1112.42   1
   3   5  -1 4549.31 258.808   1
  -3  -5   4 6186.68 561.906  -2
   3   5  -1 6186.68 561.906   1
  -3  -5   5 35528.2 480.900  -2
   3   5   0 35528.2 480.900   1
  -3  -5   6 20459.2 709.028  -2
   3   5   1 20459.2 709.028   1
  -3  -5   7 2775.87 642.542  -2
   3   5   2 2775.87 642.542   1
  -3  -5   8 14598.9 714.215  -2
   3   5   3 14598.9 714.215   1
  -3  -5   9 62550.5 1715.50  -2
   3   5   4 62550.5 1715.50   1
  -3  -5  10 28991.3 1579.34  -2
   3   5   5 28991.3 1579.34   1
  -3  -5  11 11206.7 1686.18  -2
   3   5   6 11206.7 1686.18   1
  -3  -5  12-4660.37 1947.54  -2
   3   5   7-4660.37 1947.54   1
   3   5 -13 4639.45 498.278  -2
  -3  -5  -8 4639.45 498.278   1
  -3  -5  14 8378.99 536.085  -2
   3   5   9 8378.99 536.085   1
  -3  -5  15 13713.0 569.041  -2
   3   5  10 13713.0 569.041   1
   3   5 -16 9488.20 560.451  -2
  -3  -5 -11 9488.20 560.451   1
   3   5 -17 5631.83 549.482  -2
  -3  -5 -12 5631.83 549.482   1
  -3  -5  18 16958.4 584.063  -2
   3   5  13 16958.4 584.063   1
   3   5  14 5731.39 553.237   1
   3   5 -19 10199.6 858.529  -2
  -3  -5 -14 10199.6 858.529   1
   3   5 -20 3288.03 737.534  -2
  -3  -5 -15 3288.03 737.534   1
  -3  -5 -16 31.9400 515.266   1
  -3  -5 -17 1348.16 439.033   1
  -3  -5 -18 157.548 348.552   1
   3   6 -23 507.583 295.422   1
   3   6 -22 2833.35 413.856   1
   3   6 -21-46.8227 445.033   1
   3   6 -20 498.982 520.193   1
   3   6 -19 589.806 584.116   1
   3   6 -18 648.352 602.383   1
   3   6 -17 503.293 407.750   1
   3   6 -16 11244.1 482.881   1
   3   6 -15 1185.98 403.303   1
   3   6 -14 254.583 383.160   1
   3   6 -13 6938.25 419.167   1
   3   6 -12 311.092 675.868   1
   3   6 -11 11114.9 620.208   1
   3   6 -10 5078.32 549.247   1
   3   6  -9 50692.1 894.668   1
   3   6  -8 326.018 457.661   1
   3   6  -7 3690.69 496.650   1
   3   6  -6 31231.7 700.765   1
   3   6  -5 6163.40 744.349   1
  -3  -6   0 10579.1 928.049  -2
   3   6  -5 10579.1 928.049   1
   3   6  -4 100312. 1028.95   1
   3   6  -3 12555.2 795.728   1
  -3  -6   2 38858.3 1107.08  -2
   3   6  -3 38858.3 1107.08   1
  -3  -6   3 39026.3 787.367  -2
   3   6  -2 39026.3 787.367   1
  -3  -6   4 116608. 1082.21  -2
   3   6  -1 116608. 1082.21   1
  -3  -6   5 11380.7 624.194  -2
   3   6   0 11380.7 624.194   1
   3   6   1 3125.85 438.324   1
  -3  -6   6 36118.8 752.249  -2
   3   6   1 36118.8 752.249   1
   3   6   2 35255.7 1058.61   1
  -3  -6   7 38470.9 1013.62  -2
   3   6   2 38470.9 1013.62   1
   3   6   3 3247.13 558.830   1
   3   6   4 14124.1 694.842   1
   3   6   5 9430.38 2626.76   1
   3   6   6 16765.2 3142.08   1
   3   6   7 16745.0 629.065   1
  -3  -6  -8 3986.88 419.620   1
   3   6   9 898.579 393.983   1
   3   6  10 235.877 402.817   1
   3   6  11 417.454 405.144   1
  -3  -6 -12 603.777 400.295   1
  -3  -6 -13 941.372 392.181   1
  -3  -6 -14 34.0759 343.069   1
   3   6  15 3529.09 337.825   1
  -3  -6 -16 108.327 454.671   1
  -3  -6 -17 1063.09 389.825   1
  -3  -7 -16 1675.68 483.066  -2
   3   7 -22 1675.68 483.066   1
  -3  -7 -15 10714.8 681.907  -2
   3   7 -21 10714.8 681.907   1
  -3  -7 -14 3124.38 682.277  -2
   3   7 -20 3124.38 682.277   1
  -3  -7 -13 843.527 711.005  -2
   3   7 -19 843.527 711.005   1
  -3  -7 -12 385.776 724.337  -2
   3   7 -18 385.776 724.337   1
  -3  -7 -11 1844.21 518.812  -2
   3   7 -17 1844.21 518.812   1
  -3  -7 -10 3196.83 542.493  -2
   3   7 -16 3196.83 542.493   1
  -3  -7  -9 9229.98 601.446  -2
   3   7 -15 9229.98 601.446   1
  -3  -7  -8 375.371 428.810  -2
   3   7 -14 375.371 428.810   1
  -3  -7  -7 4772.10 399.117  -2
   3   7 -13 4772.10 399.117   1
  -3  -7  -6 7391.96 389.707  -2
   3   7 -12 7391.96 389.707   1
  -3  -7  -5 7983.62 796.368  -2
   3   7 -11 7983.62 796.368   1
  -3  -7  -4 24668.5 972.000  -2
   3   7 -10 24668.5 972.000   1
  -3  -7  -3 2138.47 654.552  -2
   3   7  -9 2138.47 654.552   1
  -3  -7  -2 8244.50 735.488  -2
   3   7  -8 8244.50 735.488   1
  -3  -7  -1 1566.13 624.220  -2
   3   7  -7 1566.13 624.220   1
  -3  -7   0 34086.5 985.553  -2
   3   7  -6 34086.5 985.553   1
  -3  -7   1 818.245 619.624  -2
   3   7  -5 818.245 619.624   1
  -3  -7   2 54601.5 1120.92  -2
   3   7  -4 54601.5 1120.92   1
  -3  -7   3 1190.73 538.678  -2
   3   7  -3 1190.73 538.678   1
  -3  -7   4 52818.3 1107.52  -2
   3   7  -2 52818.3 1107.52   1
  -3  -7   5 356.304 536.245  -2
   3   7  -1 356.304 536.245   1
  -3  -7   6 34998.6 959.240  -2
   3   7   0 34998.6 959.240   1
  -3  -7   7 1552.07 591.562  -2
   3   7   1 1552.07 591.562   1
  -3  -7   8 8353.13 918.886  -2
   3   7   2 8353.13 918.886   1
  -3  -7   9 3032.33 808.838  -2
   3   7   3 3032.33 808.838   1
  -3  -7  10 20533.8 809.750  -2
   3   7   4 20533.8 809.750   1
  -3  -7  11 3347.87 1847.92  -2
   3   7   5 3347.87 1847.92   1
  -3  -7  12 5910.65 700.732  -2
   3   7   6 5910.65 700.732   1
  -3  -7  13 4440.80 723.195  -2
   3   7   7 4440.80 723.195   1
  -3  -7  14 865.294 525.109  -2
   3   7   8 865.294 525.109   1
  -3  -7  15 9162.76 609.202  -2
   3   7   9 9162.76 609.202   1
  -3  -7  16 3398.31 555.711  -2
   3   7  10 3398.31 555.711   1
  -3  -7  17 1884.37 528.048  -2
   3   7  11 1884.37 528.048   1
   3   7 -18 186.253 467.917  -2
  -3  -7 -12 186.253 467.917   1
  -3  -7  19 861.567 468.148  -2
   3   7  13 861.567 468.148   1
  -3  -7  20 3457.25 453.015  -2
   3   7  14 3457.25 453.015   1
   3   7 -21 11294.2 434.317  -2
  -3  -7 -15 11294.2 434.317   1
   3   7 -22 2570.98 508.981  -2
  -3  -7 -16 2570.98 508.981   1
   3   8 -22 1487.71 344.532   1
   3   8 -21 10469.3 518.886   1
   3   8 -20 2074.03 499.266   1
   3   8 -19 727.479 516.393   1
   3   8 -18-164.780 484.705   1
  -3  -8 -11 1528.55 731.850  -2
   3   8 -18 1528.55 731.850   1
   3   8 -17 84.1007 510.449   1
  -3  -8 -10 828.637 743.916  -2
   3   8 -17 828.637 743.916   1
   3   8 -16 13442.7 976.004   1
  -3  -8  -9 10712.2 563.559  -2
   3   8 -16 10712.2 563.559   1
  -3  -8  -8-253.734 462.819  -2
   3   8 -15-253.734 462.819   1
  -3  -8  -7 1997.46 448.134  -2
   3   8 -14 1997.46 448.134   1
  -3  -8  -6 22640.2 501.980  -2
   3   8 -13 22640.2 501.980   1
  -3  -8  -5 2621.92 422.302  -2
   3   8 -12 2621.92 422.302   1
  -3  -8  -4 14956.9 546.042  -2
   3   8 -11 14956.9 546.042   1
  -3  -8  -3 1460.87 659.270  -2
   3   8 -10 1460.87 659.270   1
  -3  -8  -2 5823.35 687.467  -2
   3   8  -9 5823.35 687.467   1
  -3  -8  -1 6862.50 693.100  -2
   3   8  -8 6862.50 693.100   1
  -3  -8   0 2109.51 653.444  -2
   3   8  -7 2109.51 653.444   1
  -3  -8   1 9956.45 699.340  -2
   3   8  -6 9956.45 699.340   1
  -3  -8   2 5531.06 668.624  -2
   3   8  -5 5531.06 668.624   1
  -3  -8   3 9857.24 691.141  -2
   3   8  -4 9857.24 691.141   1
  -3  -8   4 10448.2 713.253  -2
   3   8  -3 10448.2 713.253   1
  -3  -8   5 5750.76 670.689  -2
   3   8  -2 5750.76 670.689   1
  -3  -8   6 9292.95 706.547  -2
   3   8  -1 9292.95 706.547   1
  -3  -8   7 2122.95 637.850  -2
   3   8   0 2122.95 637.850   1
  -3  -8   8 7756.64 682.642  -2
   3   8   1 7756.64 682.642   1
  -3  -8   9 6248.92 691.642  -2
   3   8   2 6248.92 691.642   1
  -3  -8  10 454.168 846.016  -2
   3   8   3 454.168 846.016   1
   3   8   4 16871.8 940.695   1
  -3  -8  11 16409.3 770.140  -2
   3   8   4 16409.3 770.140   1
  -3  -8  12 4696.61 710.361  -2
   3   8   5 4696.61 710.361   1
  -3  -8  13 25814.6 889.816  -2
   3   8   6 25814.6 889.816   1
  -3  -8  14 2985.36 755.390  -2
   3   8   7 2985.36 755.390   1
  -3  -8  15 242.483 741.705  -2
   3   8   8 242.483 741.705   1
  -3  -8  16 11750.7 845.023  -2
   3   8   9 11750.7 845.023   1
  -3  -8  17 1222.12 519.744  -2
   3   8  10 1222.12 519.744   1
   3   8  11 1684.96 576.797   1
   3   8 -18 1823.26 707.013  -2
  -3  -8 -11 1823.26 707.013   1
   3   8  12 702.821 361.309   1
  -3  -8 -13 5717.40 377.164   1
   3   8  14 202.825 284.150   1
  -3  -8 -15 687.901 241.241   1
   3   9 -22 61.1006 312.884   1
   3   9 -21 466.300 390.458   1
   3   9 -20 350.670 424.840   1
   3   9 -19-54.7014 476.937   1
   3   9 -18 7627.47 401.984   1
   3   9 -17 9664.32 396.390   1
   3   9 -16 2112.17 377.731   1
   3   9 -15 2597.47 370.782   1
   3   9 -14 3918.06 505.254   1
  -3  -9  -7 9298.33 779.619  -2
   3   9 -14 9298.33 779.619   1
   3   9 -13 345.433 492.609   1
  -3  -9  -6-2412.63 944.903  -2
   3   9 -13-2412.63 944.903   1
   3   9 -12 5544.57 524.723   1
  -3  -9  -5 5559.91 892.279  -2
   3   9 -12 5559.91 892.279   1
   3   9 -11 11076.7 1149.22   1
  -3  -9  -4 13244.7 864.111  -2
   3   9 -11 13244.7 864.111   1
  -3  -9  -3 14562.9 594.825  -2
   3   9 -10 14562.9 594.825   1
  -3  -9  -2 14074.0 584.514  -2
   3   9  -9 14074.0 584.514   1
  -3  -9  -1 8291.11 738.197  -2
   3   9  -8 8291.11 738.197   1
  -3  -9   0 5303.68 702.570  -2
   3   9  -7 5303.68 702.570   1
  -3  -9   1 5139.23 694.173  -2
   3   9  -6 5139.23 694.173   1
  -3  -9   2 10261.5 743.859  -2
   3   9  -5 10261.5 743.859   1
  -3  -9   3 3960.06 679.677  -2
   3   9  -4 3960.06 679.677   1
  -3  -9   4 3586.66 678.739  -2
   3   9  -3 3586.66 678.739   1
  -3  -9   5 9948.11 743.120  -2
   3   9  -2 9948.11 743.120   1
  -3  -9   6 5200.24 709.309  -2
   3   9  -1 5200.24 709.309   1
  -3  -9   7 5746.34 712.957  -2
   3   9   0 5746.34 712.957   1
  -3  -9   8 7798.68 748.620  -2
   3   9   1 7798.68 748.620   1
  -3  -9   9 16785.5 546.576  -2
   3   9   2 16785.5 546.576   1
   3   9   3 14904.0 618.336   1
  -3  -9  10 18093.7 590.250  -2
   3   9   3 18093.7 590.250   1
   3   9   4 10029.4 590.066   1
  -3  -9  11 21751.5 739.814  -2
   3   9   4 21751.5 739.814   1
   3   9   5 2255.44 506.371   1
  -3  -9  12 9460.18 674.865  -2
   3   9   5 9460.18 674.865   1
  -3  -9  13 1598.37 756.673  -2
   3   9   6 1598.37 756.673   1
   3   9   7 3828.17 641.743   1
   3   9   8 1903.25 630.075   1
   3   9   9 736.376 587.567   1
   3   9  10 1239.85 567.419   1
   3   9  11 385.145 526.489   1
   3   9  12 952.596 487.362   1
   3   9  13 805.639 393.963   1
   3   9  14 2483.52 339.145   1
  -3 -10 -13 2952.14 470.787  -2
   3  10 -21 2952.14 470.787   1
  -3 -10 -12 1637.38 531.439  -2
   3  10 -20 1637.38 531.439   1
  -3 -10 -11 416.288 563.158  -2
   3  10 -19 416.288 563.158   1
  -3 -10 -10 21362.7 492.917  -2
   3  10 -18 21362.7 492.917   1
  -3 -10  -9 3726.13 446.675  -2
   3  10 -17 3726.13 446.675   1
  -3 -10  -8 4886.67 485.598  -2
   3  10 -16 4886.67 485.598   1
  -3 -10  -7 5136.43 504.090  -2
   3  10 -15 5136.43 504.090   1
  -3 -10  -6 11026.3 758.243  -2
   3  10 -14 11026.3 758.243   1
  -3 -10  -5 447.880 663.533  -2
   3  10 -13 447.880 663.533   1
  -3 -10  -4 15136.9 792.709  -2
   3  10 -12 15136.9 792.709   1
  -3 -10  -3 844.007 666.868  -2
   3  10 -11 844.007 666.868   1
  -3 -10  -2 33519.1 804.025  -2
   3  10 -10 33519.1 804.025   1
  -3 -10  -1 13955.8 717.070  -2
   3  10  -9 13955.8 717.070   1
  -3 -10   0 24424.8 701.341  -2
   3  10  -8 24424.8 701.341   1
  -3 -10   1 11345.1 576.740  -2
   3  10  -7 11345.1 576.740   1
  -3 -10   2 3420.77 438.410  -2
   3  10  -6 3420.77 438.410   1
  -3 -10   3 23467.0 872.487  -2
   3  10  -5 23467.0 872.487   1
  -3 -10   4 6183.21 672.336  -2
   3  10  -4 6183.21 672.336   1
  -3 -10   5 23722.1 684.514  -2
   3  10  -3 23722.1 684.514   1
  -3 -10   6 4668.26 421.386  -2
   3  10  -2 4668.26 421.386   1
  -3 -10   7 11071.4 586.492  -2
   3  10  -1 11071.4 586.492   1
  -3 -10   8 23183.1 524.781  -2
   3  10   0 23183.1 524.781   1
  -3 -10   9 13686.0 504.329  -2
   3  10   1 13686.0 504.329   1
  -3 -10  10 34681.0 641.171  -2
   3  10   2 34681.0 641.171   1
  -3 -10  11 3568.83 490.507  -2
   3  10   3 3568.83 490.507   1
  -3 -10  12 18201.7 616.685  -2
   3  10   4 18201.7 616.685   1
  -3 -10  13 970.411 508.558  -2
   3  10   5 970.411 508.558   1
  -3 -10  14 10657.0 915.191  -2
   3  10   6 10657.0 915.191   1
  -3 -10  15 3361.21 818.539  -2
   3  10   7 3361.21 818.539   1
  -3 -10  16 4302.97 806.253  -2
   3  10   8 4302.97 806.253   1
  -3 -10  17 3031.95 780.777  -2
   3  10   9 3031.95 780.777   1
  -3 -10  18 23912.4 954.146  -2
   3  10  10 23912.4 954.146   1
  -3 -10  19 1004.73 624.653  -2
   3  10  11 1004.73 624.653   1
  -3 -10  20 1880.48 550.548  -2
   3  10  12 1880.48 550.548   1
  -3 -10  21 2862.08 486.241  -2
   3  10  13 2862.08 486.241   1
   3  11 -20 906.591 351.217   1
   3  11 -19 275.984 398.279   1
   3  11 -18 631.664 261.968   1
   3  11 -17 246.236 402.922   1
   3  11 -16 2673.49 488.690   1
   3  11 -15 6074.13 547.479   1
  -3 -11  -5 7143.09 712.675  -2
   3  11 -14 7143.09 712.675   1
  -3 -11  -4 5565.06 696.919  -2
   3  11 -13 5565.06 696.919   1
  -3 -11  -3 21178.3 1377.66  -2
   3  11 -12 21178.3 1377.66   1
  -3 -11  -2 18540.1 1300.57  -2
   3  11 -11 18540.1 1300.57   1
  -3 -11  -1 7283.43 871.106  -2
   3  11 -10 7283.43 871.106   1
  -3 -11   0 26857.8 904.153  -2
   3  11  -9 26857.8 904.153   1
  -3 -11   1 142.972 475.588  -2
   3  11  -8 142.972 475.588   1
  -3 -11   2 691.588 415.192  -2
   3  11  -7 691.588 415.192   1
  -3 -11   3 33018.5 530.830  -2
   3  11  -6 33018.5 530.830   1
  -3 -11   4 722.123 396.401  -2
   3  11  -5 722.123 396.401   1
  -3 -11   5 962.864 386.469  -2
   3  11  -4 962.864 386.469   1
  -3 -11   6 30454.1 510.388  -2
   3  11  -3 30454.1 510.388   1
  -3 -11   7 1946.93 535.724  -2
   3  11  -2 1946.93 535.724   1
  -3 -11   8 902.389 536.698  -2
   3  11  -1 902.389 536.698   1
  -3 -11   9 16158.7 488.893  -2
   3  11   0 16158.7 488.893   1
  -3 -11  10 986.870 428.768  -2
   3  11   1 986.870 428.768   1
  -3 -11  11 4000.63 485.162  -2
   3  11   2 4000.63 485.162   1
  -3 -11  12 9251.74 548.244  -2
   3  11   3 9251.74 548.244   1
   3  11   4-30.7435 517.928   1
  -3 -11  13 1999.82 787.122  -2
   3  11   4 1999.82 787.122   1
   3  11   5 997.922 499.464   1
  -3 -11  14 3248.50 790.457  -2
   3  11   5 3248.50 790.457   1
  -3 -11  15 6608.95 808.768  -2
   3  11   6 6608.95 808.768   1
   3  11   7 581.118 590.095   1
   3  11   8 7913.31 644.790   1
   3  11   9 579.929 514.961   1
   3  11  10 308.900 480.556   1
   3  11  11 248.709 421.610   1
   3  11  12 314.180 342.020   1
   3  12 -19 10289.6 384.418   1
   3  12 -18 2183.51 411.739   1
   3  12 -17 2694.84 361.495   1
   3  12 -16 461.056 431.488   1
   3  12 -15 66.7839 529.053   1
  -3 -12  -6 3297.31 1229.79  -2
   3  12 -15 3297.31 1229.79   1
  -3 -12  -5 7997.96 690.386  -2
   3  12 -14 7997.96 690.386   1
  -3 -12  -4 7296.63 711.808  -2
   3  12 -13 7296.63 711.808   1
  -3 -12  -3 46017.2 1544.74  -2
   3  12 -12 46017.2 1544.74   1
  -3 -12  -2 13223.6 1349.96  -2
   3  12 -11 13223.6 1349.96   1
  -3 -12  -1 16443.4 1193.48  -2
   3  12 -10 16443.4 1193.48   1
  -3 -12   0 4536.93 972.369  -2
   3  12  -9 4536.93 972.369   1
  -3 -12   1 6696.93 535.801  -2
   3  12  -8 6696.93 535.801   1
  -3 -12   2 38288.4 624.183  -2
   3  12  -7 38288.4 624.183   1
  -3 -12   3 34664.1 611.529  -2
   3  12  -6 34664.1 611.529   1
  -3 -12   4 21390.0 551.393  -2
   3  12  -5 21390.0 551.393   1
  -3 -12   5 21138.5 525.936  -2
   3  12  -4 21138.5 525.936   1
  -3 -12   6 36513.9 571.418  -2
   3  12  -3 36513.9 571.418   1
  -3 -12   7 40598.8 806.749  -2
   3  12  -2 40598.8 806.749   1
  -3 -12   8 9091.89 625.712  -2
   3  12  -1 9091.89 625.712   1
  -3 -12   9 8082.35 543.863  -2
   3  12   0 8082.35 543.863   1
  -3 -12  10 15934.1 578.458  -2
   3  12   1 15934.1 578.458   1
  -3 -12  11 5572.55 539.245  -2
   3  12   2 5572.55 539.245   1
  -3 -12  12 38792.9 692.862  -2
   3  12   3 38792.9 692.862   1
  -3 -12  13 4571.97 535.165  -2
   3  12   4 4571.97 535.165   1
   3  12   5 2570.71 520.281   1
  -3 -12  14 5733.83 787.194  -2
   3  12   5 5733.83 787.194   1
  -3 -12  15 887.748 736.008  -2
   3  12   6 887.748 736.008   1
  -3 -12  16 1162.74 711.744  -2
   3  12   7 1162.74 711.744   1
   3  12   8 637.790 514.292   1
   3  12   9 1599.62 479.630   1
   3  12  10 1070.24 411.080   1
   3  12  11-14.0886 321.011   1
  -3 -13  -8 374.790 442.612  -2
   3  13 -18 374.790 442.612   1
  -3 -13  -7 1560.21 388.764  -2
   3  13 -17 1560.21 388.764   1
  -3 -13  -6 1739.04 435.248  -2
   3  13 -16 1739.04 435.248   1
  -3 -13  -5 6543.39 586.688  -2
   3  13 -15 6543.39 586.688   1
  -3 -13  -4 1387.35 596.744  -2
   3  13 -14 1387.35 596.744   1
  -3 -13  -3 1110.33 601.269  -2
   3  13 -13 1110.33 601.269   1
  -3 -13  -2-503.610 1016.57  -2
   3  13 -12-503.610 1016.57   1
  -3 -13  -1 4241.57 960.468  -2
   3  13 -11 4241.57 960.468   1
  -3 -13   0 25059.7 1152.13  -2
   3  13 -10 25059.7 1152.13   1
  -3 -13   1 21384.4 576.601  -2
   3  13  -9 21384.4 576.601   1
  -3 -13   2 21788.7 671.173  -2
   3  13  -8 21788.7 671.173   1
  -3 -13   3 7404.59 550.863  -2
   3  13  -7 7404.59 550.863   1
  -3 -13   4 18430.5 659.086  -2
   3  13  -6 18430.5 659.086   1
  -3 -13   5 10976.4 598.032  -2
   3  13  -5 10976.4 598.032   1
  -3 -13   6 20191.6 1031.27  -2
   3  13  -4 20191.6 1031.27   1
  -3 -13   7 7638.66 888.258  -2
   3  13  -3 7638.66 888.258   1
  -3 -13   8 22748.9 1052.97  -2
   3  13  -2 22748.9 1052.97   1
  -3 -13   9 21884.1 1037.06  -2
   3  13  -1 21884.1 1037.06   1
  -3 -13  10 25755.3 703.665  -2
   3  13   0 25755.3 703.665   1
  -3 -13  11 7800.87 581.640  -2
   3  13   1 7800.87 581.640   1
  -3 -13  12 536.569 491.772  -2
   3  13   2 536.569 491.772   1
  -3 -13  13 1890.50 511.262  -2
   3  13   3 1890.50 511.262   1
  -3 -13  14 1366.82 479.965  -2
   3  13   4 1366.82 479.965   1
  -3 -13  15 7787.24 525.644  -2
   3  13   5 7787.24 525.644   1
  -3 -13  16 3689.92 704.598  -2
   3  13   6 3689.92 704.598   1
  -3 -13  17 2651.98 618.414  -2
   3  13   7 2651.98 618.414   1
  -3 -13  18 367.358 545.562  -2
   3  13   8 367.358 545.562   1
  -3 -13  19 900.134 481.824  -2
   3  13   9 900.134 481.824   1
  -3 -13  20 3470.83 416.806  -2
   3  13  10 3470.83 416.806   1
   3  14 -18 40.4940 312.230   1
   3  14 -17 180.901 263.068   1
   3  14 -16 31.5085 283.981   1
   3  14 -15-150.571 332.331   1
   3  14 -14 3458.36 558.419   1
  -3 -14  -3 1582.24 711.271  -2
   3  14 -14 1582.24 711.271   1
  -3 -14  -2 7053.13 554.933  -2
   3  14 -13 7053.13 554.933   1
  -3 -14  -1 6955.04 804.086  -2
   3  14 -12 6955.04 804.086   1
  -3 -14   0 1847.77 724.452  -2
   3  14 -11 1847.77 724.452   1
  -3 -14   1 11424.7 522.101  -2
   3  14 -10 11424.7 522.101   1
  -3 -14   2 27083.4 604.089  -2
   3  14  -9 27083.4 604.089   1
  -3 -14   3 13013.8 548.230  -2
   3  14  -8 13013.8 548.230   1
  -3 -14   4 4558.69 519.078  -2
   3  14  -7 4558.69 519.078   1
  -3 -14   5 607.431 475.461  -2
   3  14  -6 607.431 475.461   1
  -3 -14   6 686.076 774.097  -2
   3  14  -5 686.076 774.097   1
  -3 -14   7 4003.37 818.619  -2
   3  14  -4 4003.37 818.619   1
  -3 -14   8 12442.9 876.820  -2
   3  14  -3 12442.9 876.820   1
  -3 -14   9 27642.6 981.649  -2
   3  14  -2 27642.6 981.649   1
  -3 -14  10 11196.3 838.060  -2
   3  14  -1 11196.3 838.060   1
  -3 -14  11 2814.05 759.164  -2
   3  14   0 2814.05 759.164   1
   3  14   1 4749.64 620.280   1
  -3 -14  12 7323.21 645.140  -2
   3  14   1 7323.21 645.140   1
   3  14   2 9220.44 618.443   1
  -3 -14  13 9102.80 709.239  -2
   3  14   2 9102.80 709.239   1
   3  14   3 1098.31 498.849   1
  -3 -14  14 3876.90 651.048  -2
   3  14   3 3876.90 651.048   1
   3  14   4 3732.92 490.987   1
  -3 -14  15 4024.21 623.925  -2
   3  14   4 4024.21 623.925   1
   3  14   5 6023.03 344.038   1
   3  14   6 196.017 405.563   1
   3  14   7 1562.62 375.533   1
   3  14   8 1468.74 339.062   1
   3  15 -17 576.956 328.103   1
   3  15 -16 363.865 365.065   1
  -3 -15  -5 2747.78 482.228  -2
   3  15 -16 2747.78 482.228   1
  -3 -15  -4 4381.87 390.494  -2
   3  15 -15 4381.87 390.494   1
  -3 -15  -3 3719.60 432.785  -2
   3  15 -14 3719.60 432.785   1
  -3 -15  -2 2148.60 447.922  -2
   3  15 -13 2148.60 447.922   1
  -3 -15  -1 4474.94 482.838  -2
   3  15 -12 4474.94 482.838   1
  -3 -15   0 5207.88 692.590  -2
   3  15 -11 5207.88 692.590   1
  -3 -15   1 7485.74 467.727  -2
   3  15 -10 7485.74 467.727   1
  -3 -15   2 1043.29 444.167  -2
   3  15  -9 1043.29 444.167   1
  -3 -15   3 2475.52 474.052  -2
   3  15  -8 2475.52 474.052   1
  -3 -15   4 6310.77 746.105  -2
   3  15  -7 6310.77 746.105   1
  -3 -15   5 3122.82 732.129  -2
   3  15  -6 3122.82 732.129   1
  -3 -15   6 2438.35 768.482  -2
   3  15  -5 2438.35 768.482   1
  -3 -15   7 5715.27 804.492  -2
   3  15  -4 5715.27 804.492   1
  -3 -15   8 2279.14 774.695  -2
   3  15  -3 2279.14 774.695   1
  -3 -15   9 966.092 741.454  -2
   3  15  -2 966.092 741.454   1
  -3 -15  10 6831.65 762.838  -2
   3  15  -1 6831.65 762.838   1
  -3 -15  11 4378.00 733.637  -2
   3  15   0 4378.00 733.637   1
  -3 -15  12 3832.65 695.199  -2
   3  15   1 3832.65 695.199   1
  -3 -15  13 2791.94 411.491  -2
   3  15   2 2791.94 411.491   1
  -3 -15  14 4013.20 401.753  -2
   3  15   3 4013.20 401.753   1
  -3 -15  15 4476.16 372.843  -2
   3  15   4 4476.16 372.843   1
  -3 -15  16 2753.87 472.767  -2
   3  15   5 2753.87 472.767   1
  -3 -15  17 4835.22 431.272  -2
   3  15   6 4835.22 431.272   1
  -3 -16  -3 554.318 452.212  -2
   3  16 -15 554.318 452.212   1
  -3 -16  -2 286.617 362.746  -2
   3  16 -14 286.617 362.746   1
  -3 -16  -1 6525.38 440.397  -2
   3  16 -13 6525.38 440.397   1
  -3 -16   0 314.670 414.556  -2
   3  16 -12 314.670 414.556   1
  -3 -16   1 224.460 483.763  -2
   3  16 -11 224.460 483.763   1
  -3 -16   2 183.021 427.710  -2
   3  16 -10 183.021 427.710   1
  -3 -16   3 1475.19 587.142  -2
   3  16  -9 1475.19 587.142   1
  -3 -16   4 5311.40 647.324  -2
   3  16  -8 5311.40 647.324   1
  -3 -16   5 1662.60 648.169  -2
   3  16  -7 1662.60 648.169   1
  -3 -16   6 456.078 672.260  -2
   3  16  -6 456.078 672.260   1
  -3 -16   7 1511.53 707.055  -2
   3  16  -5 1511.53 707.055   1
  -3 -16   8 5277.25 744.062  -2
   3  16  -4 5277.25 744.062   1
  -3 -16   9 1951.23 701.337  -2
   3  16  -3 1951.23 701.337   1
  -3 -16  10 411.399 663.903  -2
   3  16  -2 411.399 663.903   1
  -3 -16  11 420.261 644.776  -2
   3  16  -1 420.261 644.776   1
  -3 -16  12 684.264 605.614  -2
   3  16   0 684.264 605.614   1
  -3 -16  13 6547.47 633.877  -2
   3  16   1 6547.47 633.877   1
  -3 -16  14 388.056 518.666  -2
   3  16   2 388.056 518.666   1
  -3 -16  15 603.832 469.796  -2
   3  16   3 603.832 469.796   1
   3  17 -14 3359.37 331.707   1
  -3 -17   0 6144.42 509.045  -2
   3  17 -13 6144.42 509.045   1
  -3 -17   1 6873.17 543.599  -2
   3  17 -12 6873.17 543.599   1
  -3 -17   2 954.740 558.570  -2
   3  17 -11 954.740 558.570   1
   3  17 -10 191.621 359.502   1
  -3 -17   4 5323.23 529.782  -2
   3  17  -9 5323.23 529.782   1
  -3 -17   5 3567.58 548.154  -2
   3  17  -8 3567.58 548.154   1
  -3 -17   6 1999.56 577.220  -2
   3  17  -7 1999.56 577.220   1
  -3 -17   7 984.080 581.705  -2
   3  17  -6 984.080 581.705   1
  -3 -17   8 3140.40 619.509  -2
   3  17  -5 3140.40 619.509   1
  -3 -17   9 4321.65 617.773  -2
   3  17  -4 4321.65 617.773   1
  -3 -17  10 960.936 580.408  -2
   3  17  -3 960.936 580.408   1
   3  17  -2 197.888 442.096   1
   3  17  -1 5081.66 450.887   1
   3  17   0 2201.56 407.484   1
   3  17   1 368.354 357.716   1
  -3 -18   2 4314.32 438.521  -2
   3  18 -11 4314.32 438.521   1
  -3 -18   3 2860.75 454.627  -2
   3  18 -10 2860.75 454.627   1
   3  18  -9 155.941 304.536   1
  -3 -18   4 203.522 480.454  -2
   3  18  -9 203.522 480.454   1
  -3 -18   5 904.873 415.898  -2
   3  18  -8 904.873 415.898   1
  -3 -18   6 4451.66 478.919  -2
   3  18  -7 4451.66 478.919   1
  -3 -18   7 4601.91 501.072  -2
   3  18  -6 4601.91 501.072   1
  -3 -18   8 1040.24 488.844  -2
   3  18  -5 1040.24 488.844   1
  -3 -18   9 75.7716 409.127  -2
   3  18  -4 75.7716 409.127   1
  -3 -18  10 2551.15 471.561  -2
   3  18  -3 2551.15 471.561   1
  -3 -18  11 3517.43 456.652  -2
   3  18  -2 3517.43 456.652   1
  -3 -18  12 3795.92 420.694  -2
   3  18  -1 3795.92 420.694   1
   4 -19   9 670.322 355.026  -2
  -4  19  -1 670.322 355.026   1
   4 -19   8 1070.19 383.665  -2
  -4  19  -2 1070.19 383.665   1
   4 -19   7 1570.91 409.593  -2
  -4  19  -3 1570.91 409.593   1
   4 -19   6 1837.61 422.135  -2
  -4  19  -4 1837.61 422.135   1
   4 -19   5 413.042 416.552  -2
  -4  19  -5 413.042 416.552   1
   4 -19   4 2135.27 408.610  -2
  -4  19  -6 2135.27 408.610   1
   4 -19   3 1232.05 381.259  -2
  -4  19  -7 1232.05 381.259   1
  -4  19  -8 964.008 270.827   1
   4 -18  11 5655.64 422.540  -2
  -4  18   1 5655.64 422.540   1
   4 -18  10 1283.41 458.111  -2
  -4  18   0 1283.41 458.111   1
   4 -18   9 1958.67 497.028  -2
  -4  18  -1 1958.67 497.028   1
   4 -18   8 4752.25 546.794  -2
  -4  18  -2 4752.25 546.794   1
   4 -18   7 136.594 485.229  -2
  -4  18  -3 136.594 485.229   1
   4 -18   6 3720.11 567.798  -2
  -4  18  -4 3720.11 567.798   1
   4 -18   5 4443.08 587.036  -2
  -4  18  -5 4443.08 587.036   1
   4 -18   4 3163.05 548.148  -2
  -4  18  -6 3163.05 548.148   1
   4 -18   3 389.031 511.620  -2
  -4  18  -7 389.031 511.620   1
   4 -18   2 4990.58 511.707  -2
  -4  18  -8 4990.58 511.707   1
   4 -18   1 1667.25 440.840  -2
  -4  18  -9 1667.25 440.840   1
   4 -18   0 1384.92 386.124  -2
  -4  18 -10 1384.92 386.124   1
   4 -17  14 2280.99 405.132  -2
  -4  17   5 2280.99 405.132   1
   4 -17  13 2746.77 451.466  -2
  -4  17   4 2746.77 451.466   1
   4 -17  12 5819.29 349.125  -2
  -4  17   3 5819.29 349.125   1
   4 -17  11 1190.68 341.429  -2
  -4  17   2 1190.68 341.429   1
   4 -17  10 362.837 344.622  -2
  -4  17   1 362.837 344.622   1
   4 -17   9 3652.73 613.941  -2
  -4  17   0 3652.73 613.941   1
   4 -17   8 1259.73 620.048  -2
  -4  17  -1 1259.73 620.048   1
   4 -17   7 1745.01 647.824  -2
  -4  17  -2 1745.01 647.824   1
   4 -17   6 3225.12 677.205  -2
  -4  17  -3 3225.12 677.205   1
   4 -17   5 839.837 643.291  -2
  -4  17  -4 839.837 643.291   1
   4 -17   4 734.248 644.775  -2
  -4  17  -5 734.248 644.775   1
   4 -17   3 2789.23 659.283  -2
  -4  17  -6 2789.23 659.283   1
   4 -17   2 1765.18 616.383  -2
  -4  17  -7 1765.18 616.383   1
   4 -17   1 876.564 564.183  -2
  -4  17  -8 876.564 564.183   1
   4 -17   0 4221.04 535.888  -2
  -4  17  -9 4221.04 535.888   1
   4 -17  -1 283.379 310.919  -2
  -4  17 -10 283.379 310.919   1
   4 -17  -2 2675.46 531.734  -2
  -4  17 -11 2675.46 531.734   1
   4 -17  -3 7151.43 546.124  -2
  -4  17 -12 7151.43 546.124   1
   4 -17  -4 3554.87 500.669  -2
  -4  17 -13 3554.87 500.669   1
   4 -17  -5 2183.91 423.096  -2
  -4  17 -14 2183.91 423.096   1
  -4  16   8 777.430 278.804   1
  -4  16   7 3030.52 343.875   1
  -4  16   6 5001.25 411.396   1
  -4  16   5 3204.49 422.569   1
  -4  16   4 3716.37 464.791   1
  -4  16   3 337.091 414.755   1
   4 -16  11 1209.89 583.448  -2
  -4  16   3 1209.89 583.448   1
  -4  16   2 1553.03 474.404   1
   4 -16  10 5066.48 617.245  -2
  -4  16   2 5066.48 617.245   1
   4 -16   9 6696.60 450.655  -2
  -4  16   1 6696.60 450.655   1
   4 -16   8 1007.47 438.557  -2
  -4  16   0 1007.47 438.557   1
   4 -16   7 639.530 696.749  -2
  -4  16  -1 639.530 696.749   1
   4 -16   6 1316.25 722.436  -2
  -4  16  -2 1316.25 722.436   1
   4 -16   5 3794.38 520.931  -2
  -4  16  -3 3794.38 520.931   1
   4 -16   4 18815.5 603.655  -2
  -4  16  -4 18815.5 603.655   1
   4 -16   3 3846.87 527.565  -2
  -4  16  -5 3846.87 527.565   1
   4 -16   2 2144.10 711.470  -2
  -4  16  -6 2144.10 711.470   1
   4 -16   1 1156.82 674.425  -2
  -4  16  -7 1156.82 674.425   1
  -4  16  -8-110.768 466.354   1
   4 -16   0 259.121 628.810  -2
  -4  16  -8 259.121 628.810   1
  -4  16  -9 154.608 443.043   1
   4 -16  -1 0.65717 610.372  -2
  -4  16  -9 0.65717 610.372   1
  -4  16 -10 4278.47 450.411   1
   4 -16  -2 4284.88 641.273  -2
  -4  16 -10 4284.88 641.273   1
  -4  16 -11 160.617 463.314   1
  -4  16 -12 3897.28 486.502   1
  -4  16 -13 553.974 424.025   1
  -4  16 -14 241.279 419.358   1
  -4  16 -15-601.388 405.208   1
  -4  16 -16 1107.31 390.540   1
   4 -15  17 3309.07 440.690  -2
  -4  15   9 3309.07 440.690   1
   4 -15  16 5883.90 523.365  -2
  -4  15   8 5883.90 523.365   1
   4 -15  15 1279.17 547.149  -2
  -4  15   7 1279.17 547.149   1
   4 -15  14 250.279 586.815  -2
  -4  15   6 250.279 586.815   1
   4 -15  13 3941.32 650.167  -2
  -4  15   5 3941.32 650.167   1
   4 -15  12 4363.86 442.712  -2
  -4  15   4 4363.86 442.712   1
   4 -15  11 10604.8 494.583  -2
  -4  15   3 10604.8 494.583   1
   4 -15  10 3096.91 476.105  -2
  -4  15   2 3096.91 476.105   1
   4 -15   9 10725.6 439.395  -2
  -4  15   1 10725.6 439.395   1
   4 -15   8 3933.78 418.454  -2
  -4  15   0 3933.78 418.454   1
   4 -15   7 2152.64 412.601  -2
  -4  15  -1 2152.64 412.601   1
   4 -15   6 9645.02 595.400  -2
  -4  15  -2 9645.02 595.400   1
   4 -15   5 4344.66 819.121  -2
  -4  15  -3 4344.66 819.121   1
   4 -15   4 809.759 781.159  -2
  -4  15  -4 809.759 781.159   1
   4 -15   3 3560.50 815.560  -2
  -4  15  -5 3560.50 815.560   1
   4 -15   2 7848.79 828.649  -2
  -4  15  -6 7848.79 828.649   1
   4 -15   1 2557.84 754.634  -2
  -4  15  -7 2557.84 754.634   1
   4 -15   0 3961.13 503.785  -2
  -4  15  -8 3961.13 503.785   1
   4 -15  -1 11098.0 537.447  -2
  -4  15  -9 11098.0 537.447   1
   4 -15  -2 3116.00 467.670  -2
  -4  15 -10 3116.00 467.670   1
   4 -15  -3 11342.7 805.802  -2
  -4  15 -11 11342.7 805.802   1
   4 -15  -4 4767.42 708.151  -2
  -4  15 -12 4767.42 708.151   1
   4 -15  -5 4304.76 699.769  -2
  -4  15 -13 4304.76 699.769   1
   4 -15  -6 147.964 614.617  -2
  -4  15 -14 147.964 614.617   1
   4 -15  -7 1016.11 555.602  -2
  -4  15 -15 1016.11 555.602   1
   4 -15  -8 4792.89 506.236  -2
  -4  15 -16 4792.89 506.236   1
   4 -15  -9 216.808 476.568  -2
  -4  15 -17 216.808 476.568   1
   4 -14  18 584.278 396.769  -2
  -4  14  11 584.278 396.769   1
   4 -14  17 3866.43 509.784  -2
  -4  14  10 3866.43 509.784   1
   4 -14  16 1721.89 557.353  -2
  -4  14   9 1721.89 557.353   1
   4 -14  15 1119.66 613.019  -2
  -4  14   8 1119.66 613.019   1
   4 -14  14 794.155 660.952  -2
  -4  14   7 794.155 660.952   1
   4 -14  13 9549.86 800.355  -2
  -4  14   6 9549.86 800.355   1
   4 -14  12 4193.42 776.241  -2
  -4  14   5 4193.42 776.241   1
   4 -14  11-51.4566 439.749  -2
  -4  14   4-51.4566 439.749   1
   4 -14  10 5688.66 423.885  -2
  -4  14   3 5688.66 423.885   1
   4 -14   9 4740.11 437.345  -2
  -4  14   2 4740.11 437.345   1
   4 -14   8 3057.97 439.789  -2
  -4  14   1 3057.97 439.789   1
   4 -14   7 12430.7 614.285  -2
  -4  14   0 12430.7 614.285   1
   4 -14   6 4740.52 561.273  -2
  -4  14  -1 4740.52 561.273   1
   4 -14   5 7448.53 882.074  -2
  -4  14  -2 7448.53 882.074   1
   4 -14   4 25415.0 1040.01  -2
  -4  14  -3 25415.0 1040.01   1
   4 -14   3 25214.4 1050.68  -2
  -4  14  -4 25214.4 1050.68   1
   4 -14   2 7083.05 850.762  -2
  -4  14  -5 7083.05 850.762   1
   4 -14   1 4417.96 819.051  -2
  -4  14  -6 4417.96 819.051   1
   4 -14   0 12425.0 606.101  -2
  -4  14  -7 12425.0 606.101   1
   4 -14  -1 3072.29 531.468  -2
  -4  14  -8 3072.29 531.468   1
   4 -14  -2 5263.83 540.419  -2
  -4  14  -9 5263.83 540.419   1
   4 -14  -3 3527.19 520.314  -2
  -4  14 -10 3527.19 520.314   1
   4 -14  -4 466.698 800.724  -2
  -4  14 -11 466.698 800.724   1
   4 -14  -5 5129.97 861.741  -2
  -4  14 -12 5129.97 861.741   1
   4 -14  -6 9263.09 873.263  -2
  -4  14 -13 9263.09 873.263   1
   4 -14  -7 1381.62 709.749  -2
  -4  14 -14 1381.62 709.749   1
   4 -14  -8 1827.89 651.583  -2
  -4  14 -15 1827.89 651.583   1
   4 -14  -9 1145.93 588.132  -2
  -4  14 -16 1145.93 588.132   1
   4 -14 -10 3461.48 499.209  -2
  -4  14 -17 3461.48 499.209   1
   4 -14 -11-124.850 415.298  -2
  -4  14 -18-124.850 415.298   1
  -4  13  12 1221.98 330.887   1
  -4  13  11 3081.26 419.070   1
  -4  13  10-58.1589 452.249   1
  -4  13   9 704.715 494.477   1
  -4  13   8 277.088 530.930   1
  -4  13   7 7002.06 641.455   1
  -4  13   6 16306.9 731.094   1
  -4  13   5 126.510 606.206   1
  -4  13   4-120.712 307.353   1
  -4  13   3 357.419 366.124   1
   4 -13   9-106.789 775.020  -2
  -4  13   3-106.789 775.020   1
  -4  13   2 7109.16 588.376   1
   4 -13   8 7899.21 804.942  -2
  -4  13   2 7899.21 804.942   1
  -4  13   1 2522.16 581.601   1
   4 -13   7 10482.8 803.657  -2
  -4  13   1 10482.8 803.657   1
   4 -13   6 30487.7 612.888  -2
  -4  13   0 30487.7 612.888   1
   4 -13   5 5506.28 512.570  -2
  -4  13  -1 5506.28 512.570   1
   4 -13   4 15592.4 645.640  -2
  -4  13  -2 15592.4 645.640   1
   4 -13   3 3749.04 583.421  -2
  -4  13  -3 3749.04 583.421   1
   4 -13   2 15944.0 737.596  -2
  -4  13  -4 15944.0 737.596   1
   4 -13   1 5801.71 813.584  -2
  -4  13  -5 5801.71 813.584   1
  -4  13  -6 24779.6 739.979   1
   4 -13   0 29399.2 931.750  -2
  -4  13  -6 29399.2 931.750   1
  -4  13  -7 8179.91 465.442   1
  -4  13  -8 37.4227 418.096   1
  -4  13  -9-206.518 382.115   1
  -4  13 -10 3954.10 412.156   1
  -4  13 -11 2070.02 651.797   1
  -4  13 -12-130.947 599.972   1
  -4  13 -13 710.839 637.400   1
  -4  13 -14 1596.05 595.392   1
  -4  13 -15 6482.27 598.757   1
  -4  13 -16-51.2750 514.557   1
  -4  13 -17-71.2763 415.902   1
  -4  13 -18 1106.39 347.338   1
   4 -12  19 439.390 419.911  -2
  -4  12  13 439.390 419.911   1
   4 -12  18 1157.87 526.111  -2
  -4  12  12 1157.87 526.111   1
   4 -12  17 7099.76 626.578  -2
  -4  12  11 7099.76 626.578   1
   4 -12  16 10188.8 743.870  -2
  -4  12  10 10188.8 743.870   1
   4 -12  15 7968.10 764.570  -2
  -4  12   9 7968.10 764.570   1
   4 -12  14 13607.9 863.605  -2
  -4  12   8 13607.9 863.605   1
   4 -12  13 2246.29 798.494  -2
  -4  12   7 2246.29 798.494   1
   4 -12  12 11789.3 913.052  -2
  -4  12   6 11789.3 913.052   1
   4 -12  11 3999.44 824.764  -2
  -4  12   5 3999.44 824.764   1
   4 -12  10 4240.33 528.144  -2
  -4  12   4 4240.33 528.144   1
   4 -12   9 8313.64 564.197  -2
  -4  12   3 8313.64 564.197   1
   4 -12   8 4256.28 546.297  -2
  -4  12   2 4256.28 546.297   1
   4 -12   7 1821.65 490.324  -2
  -4  12   1 1821.65 490.324   1
   4 -12   6 8287.53 527.763  -2
  -4  12   0 8287.53 527.763   1
   4 -12   5 11300.6 543.201  -2
  -4  12  -1 11300.6 543.201   1
   4 -12   4 3247.46 450.456  -2
  -4  12  -2 3247.46 450.456   1
   4 -12   3 1475.42 526.871  -2
  -4  12  -3 1475.42 526.871   1
   4 -12   2 3042.58 547.383  -2
  -4  12  -4 3042.58 547.383   1
   4 -12   1 11878.4 612.620  -2
  -4  12  -5 11878.4 612.620   1
   4 -12   0 7776.49 490.002  -2
  -4  12  -6 7776.49 490.002   1
   4 -12  -1 2642.13 518.699  -2
  -4  12  -7 2642.13 518.699   1
   4 -12  -2 4552.55 536.546  -2
  -4  12  -8 4552.55 536.546   1
   4 -12  -3 7701.36 555.868  -2
  -4  12  -9 7701.36 555.868   1
   4 -12  -4 5339.80 525.499  -2
  -4  12 -10 5339.80 525.499   1
   4 -12  -5 6013.28 816.256  -2
  -4  12 -11 6013.28 816.256   1
   4 -12  -6 12501.7 885.451  -2
  -4  12 -12 12501.7 885.451   1
   4 -12  -7 2741.43 834.934  -2
  -4  12 -13 2741.43 834.934   1
   4 -12  -8 13132.3 873.294  -2
  -4  12 -14 13132.3 873.294   1
   4 -12  -9 5907.48 801.941  -2
  -4  12 -15 5907.48 801.941   1
   4 -12 -10 10643.8 760.338  -2
  -4  12 -16 10643.8 760.338   1
   4 -12 -11 8504.08 672.149  -2
  -4  12 -17 8504.08 672.149   1
   4 -12 -12 1602.02 528.455  -2
  -4  12 -18 1602.02 528.455   1
   4 -12 -13 147.837 391.110  -2
  -4  12 -19 147.837 391.110   1
   4 -11  19 4079.13 444.224  -2
  -4  11  14 4079.13 444.224   1
  -4  11 -18 1469.18 368.239  -2
   4 -11 -13 1469.18 368.239   1
  -4  11 -17 461.287 403.714  -2
   4 -11 -12 461.287 403.714   1
   4 -11  16 383.554 454.510  -2
  -4  11  11 383.554 454.510   1
   4 -11  15 2254.58 738.231  -2
  -4  11  10 2254.58 738.231   1
   4 -11  14 3704.33 781.676  -2
  -4  11   9 3704.33 781.676   1
   4 -11  13 9447.80 870.767  -2
  -4  11   8 9447.80 870.767   1
   4 -11  12 2080.07 803.873  -2
  -4  11   7 2080.07 803.873   1
   4 -11  11 6473.64 837.538  -2
  -4  11   6 6473.64 837.538   1
   4 -11  10 4078.53 687.955  -2
  -4  11   5 4078.53 687.955   1
   4 -11   9 786.662 465.646  -2
  -4  11   4 786.662 465.646   1
   4 -11   8 12344.6 531.651  -2
  -4  11   3 12344.6 531.651   1
   4 -11   7 5194.67 495.787  -2
  -4  11   2 5194.67 495.787   1
   4 -11   6 12659.8 589.264  -2
  -4  11   1 12659.8 589.264   1
   4 -11   5 26662.7 794.315  -2
  -4  11   0 26662.7 794.315   1
   4 -11   4 16461.5 721.140  -2
  -4  11  -1 16461.5 721.140   1
   4 -11   3 10520.3 667.641  -2
  -4  11  -2 10520.3 667.641   1
   4 -11   2 10864.5 564.973  -2
  -4  11  -3 10864.5 564.973   1
   4 -11   1 16910.9 607.377  -2
  -4  11  -4 16910.9 607.377   1
   4 -11   0 26078.5 518.576  -2
  -4  11  -5 26078.5 518.576   1
   4 -11  -1 11767.0 483.372  -2
  -4  11  -6 11767.0 483.372   1
   4 -11  -2 5247.60 451.855  -2
  -4  11  -7 5247.60 451.855   1
   4 -11  -3 12750.5 504.833  -2
  -4  11  -8 12750.5 504.833   1
   4 -11  -4 924.008 484.601  -2
  -4  11  -9 924.008 484.601   1
   4 -11  -5 4560.76 786.654  -2
  -4  11 -10 4560.76 786.654   1
   4 -11  -6 5939.44 837.394  -2
  -4  11 -11 5939.44 837.394   1
   4 -11  -7 2773.28 791.993  -2
  -4  11 -12 2773.28 791.993   1
   4 -11  -8 9779.62 880.784  -2
  -4  11 -13 9779.62 880.784   1
   4 -11  -9 3954.89 804.296  -2
  -4  11 -14 3954.89 804.296   1
   4 -11 -10 2653.67 764.099  -2
  -4  11 -15 2653.67 764.099   1
   4 -11 -11 1246.36 708.903  -2
  -4  11 -16 1246.36 708.903   1
   4 -11 -12 608.559 644.786  -2
  -4  11 -17 608.559 644.786   1
   4 -11 -13 2573.98 550.683  -2
  -4  11 -18 2573.98 550.683   1
   4 -11 -14 4113.19 436.766  -2
  -4  11 -19 4113.19 436.766   1
   4 -10 -15 545.307 366.139   1
   4 -10 -14 124.807 281.015   1
   4 -10 -13 512.974 344.576   1
  -4  10  12 137.158 343.991   1
  -4  10  11 435.231 530.022   1
  -4  10  10 2714.01 588.280   1
  -4  10   9 4556.94 646.976   1
  -4  10   8 6064.10 659.934   1
  -4  10   7 2711.48 529.991   1
  -4  10   6 213.861 503.485   1
  -4  10   5 1062.05 484.189   1
  -4  10   4 456.651 380.767   1
   4 -10   9 590.857 1033.86  -2
  -4  10   4 590.857 1033.86   1
  -4  10   3 416.285 368.898   1
   4 -10   8 4842.62 1121.41  -2
  -4  10   3 4842.62 1121.41   1
  -4  10   2 689.186 514.113   1
   4 -10   7 19631.2 1270.60  -2
  -4  10   2 19631.2 1270.60   1
   4 -10   6 34888.9 1401.43  -2
  -4  10   1 34888.9 1401.43   1
   4 -10   4 1572.61 953.862  -2
  -4  10  -1 1572.61 953.862   1
  -4  10  -2 6405.66 796.376   1
  -4  10  -3 900.010 474.283   1
  -4  10  -4-272.571 626.219   1
   4 -10   1 1632.08 853.441  -2
  -4  10  -4 1632.08 853.441   1
  -4  10  -5 88.2663 454.984   1
  -4  10  -6 36830.0 1149.84   1
  -4  10  -7 20152.5 415.290   1
  -4  10  -8 4129.10 345.433   1
  -4  10  -9 131.882 427.466   1
  -4  10 -10 3879.17 579.862   1
  -4  10 -11 424.225 570.414   1
  -4  10 -12 5168.14 626.292   1
  -4  10 -13 509.887 584.171   1
  -4  10 -14 2677.99 629.406   1
  -4  10 -15 39.8198 571.241   1
  -4  10 -16 4174.47 593.699   1
  -4  10 -17 365.303 513.136   1
  -4  10 -18 1119.90 432.545   1
  -4  10 -19 1261.56 355.845   1
  -4   9 -20 1266.95 491.533  -2
   4  -9 -16 1266.95 491.533   1
  -4   9 -19 590.455 576.976  -2
   4  -9 -15 590.455 576.976   1
   4  -9  18 705.357 414.354  -2
  -4   9  14 705.357 414.354   1
   4  -9  17 1257.48 454.675  -2
  -4   9  13 1257.48 454.675   1
   4  -9  16 538.940 457.864  -2
  -4   9  12 538.940 457.864   1
   4  -9  15 2085.33 729.978  -2
  -4   9  11 2085.33 729.978   1
   4  -9  14 13721.7 871.229  -2
  -4   9  10 13721.7 871.229   1
   4  -9  13 32911.9 1038.25  -2
  -4   9   9 32911.9 1038.25   1
   4  -9  12 7953.40 716.406  -2
  -4   9   8 7953.40 716.406   1
   4  -9  11 483.916 614.822  -2
  -4   9   7 483.916 614.822   1
   4  -9  10 2318.84 618.505  -2
  -4   9   6 2318.84 618.505   1
   4  -9   9 10388.5 669.104  -2
  -4   9   5 10388.5 669.104   1
   4  -9   8 495.190 1021.23  -2
  -4   9   4 495.190 1021.23   1
   4  -9   7 16151.3 1277.26  -2
  -4   9   3 16151.3 1277.26   1
   4  -9   6 17359.1 1284.85  -2
  -4   9   2 17359.1 1284.85   1
   4  -9   5 19522.6 1295.24  -2
  -4   9   1 19522.6 1295.24   1
   4  -9   3 2630.55 931.629  -2
  -4   9  -1 2630.55 931.629   1
   4  -9   2 9643.43 1055.77  -2
  -4   9  -2 9643.43 1055.77   1
   4  -9   1 3039.20 880.945  -2
  -4   9  -3 3039.20 880.945   1
   4  -9   0 18937.4 761.055  -2
  -4   9  -4 18937.4 761.055   1
   4  -9  -1 19141.1 753.874  -2
  -4   9  -5 19141.1 753.874   1
   4  -9  -2 19990.1 1177.04  -2
  -4   9  -6 19990.1 1177.04   1
   4  -9  -3 18209.0 1165.16  -2
  -4   9  -7 18209.0 1165.16   1
   4  -9  -4 1385.61 509.251  -2
  -4   9  -8 1385.61 509.251   1
   4  -9  -5 10978.6 495.974  -2
  -4   9  -9 10978.6 495.974   1
   4  -9  -6 6389.48 471.086  -2
  -4   9 -10 6389.48 471.086   1
   4  -9  -7 399.895 458.317  -2
  -4   9 -11 399.895 458.317   1
   4  -9  -8 7348.17 586.111  -2
  -4   9 -12 7348.17 586.111   1
   4  -9  -9 33348.7 766.890  -2
  -4   9 -13 33348.7 766.890   1
   4  -9 -10 15163.3 648.231  -2
  -4   9 -14 15163.3 648.231   1
   4  -9 -11 2339.38 554.312  -2
  -4   9 -15 2339.38 554.312   1
   4  -9 -12 893.381 525.442  -2
  -4   9 -16 893.381 525.442   1
   4  -9 -13 594.615 640.378  -2
  -4   9 -17 594.615 640.378   1
   4  -9 -14 727.099 568.041  -2
  -4   9 -18 727.099 568.041   1
   4  -9 -15 1393.48 479.751  -2
  -4   9 -19 1393.48 479.751   1
  -4   8 -20 677.691 506.389  -2
   4  -8 -17 677.691 506.389   1
  -4   8 -19 609.077 589.935  -2
   4  -8 -16 609.077 589.935   1
  -4   8 -18 3246.60 690.354  -2
   4  -8 -15 3246.60 690.354   1
   4  -8  17 1411.81 418.704  -2
  -4   8  14 1411.81 418.704   1
   4  -8  16 13005.2 506.945  -2
  -4   8  13 13005.2 506.945   1
  -4   8 -15 21374.1 573.277  -2
   4  -8 -12 21374.1 573.277   1
   4  -8  14 7491.30 747.555  -2
  -4   8  11 7491.30 747.555   1
   4  -8  13 5717.53 667.819  -2
  -4   8  10 5717.53 667.819   1
   4  -8  12 3060.65 632.238  -2
  -4   8   9 3060.65 632.238   1
   4  -8  11 15932.3 557.712  -2
  -4   8   8 15932.3 557.712   1
  -4   8 -10 3985.94 487.963  -2
   4  -8  -7 3985.94 487.963   1
   4  -8   9 1672.08 457.874  -2
  -4   8   6 1672.08 457.874   1
   4  -8   8 17654.5 1253.52  -2
  -4   8   5 17654.5 1253.52   1
   4  -8   7 3950.99 978.604  -2
  -4   8   4 3950.99 978.604   1
   4  -8   6 22649.1 1294.71  -2
  -4   8   3 22649.1 1294.71   1
   4  -8   5 21019.5 1233.02  -2
  -4   8   2 21019.5 1233.02   1
   4  -8   4 7179.07 1023.28  -2
  -4   8   1 7179.07 1023.28   1
   4  -8   2 16473.8 1056.15  -2
  -4   8  -1 16473.8 1056.15   1
   4  -8   1 16501.3 1102.74  -2
  -4   8  -2 16501.3 1102.74   1
   4  -8   0 4047.38 880.890  -2
  -4   8  -3 4047.38 880.890   1
   4  -8  -1 8449.06 591.550  -2
  -4   8  -4 8449.06 591.550   1
   4  -8  -2 23281.7 690.329  -2
  -4   8  -5 23281.7 690.329   1
   4  -8  -3 26146.9 1129.45  -2
  -4   8  -6 26146.9 1129.45   1
   4  -8  -4 3485.46 866.559  -2
  -4   8  -7 3485.46 866.559   1
   4  -8  -5 18137.6 1084.24  -2
  -4   8  -8 18137.6 1084.24   1
   4  -8  -6 1392.86 402.966  -2
  -4   8  -9 1392.86 402.966   1
   4  -8  -7 3450.37 436.595  -2
  -4   8 -10 3450.37 436.595   1
   4  -8  -8 17670.8 547.016  -2
  -4   8 -11 17670.8 547.016   1
   4  -8  -9 2230.11 495.919  -2
  -4   8 -12 2230.11 495.919   1
   4  -8 -10 4628.65 567.195  -2
  -4   8 -13 4628.65 567.195   1
   4  -8 -11 8543.78 588.230  -2
  -4   8 -14 8543.78 588.230   1
   4  -8 -12 18877.2 613.772  -2
  -4   8 -15 18877.2 613.772   1
   4  -8 -13 12764.7 556.998  -2
  -4   8 -16 12764.7 556.998   1
   4  -8 -14 2156.08 487.813  -2
  -4   8 -17 2156.08 487.813   1
   4  -8 -15 2761.27 551.991  -2
  -4   8 -18 2761.27 551.991   1
   4  -7 -18 1657.24 371.029   1
   4  -7 -17 1815.66 459.980   1
   4  -7 -16 107.108 320.792   1
   4  -7 -15 2977.47 405.998   1
   4  -7 -14 137.002 516.466   1
   4  -7 -13 2371.29 380.574   1
  -4   7  12 298.006 362.887   1
  -4   7  11 4066.57 498.161   1
   4  -7 -10 423.127 386.306   1
  -4   7   9 2608.09 386.485   1
   4  -7  -8 1763.90 356.029   1
  -4   7   7 10092.3 972.111   1
  -4   7   6 534.278 745.915   1
  -4   7   5 9320.90 866.981   1
   4  -7   7-644.066 877.147  -2
  -4   7   4-644.066 877.147   1
   4  -7   6 22202.7 1077.84  -2
  -4   7   3 22202.7 1077.84   1
   4  -7   5 20228.7 1043.56  -2
  -4   7   2 20228.7 1043.56   1
  -4   7   1 4042.89 673.637   1
  -4   7   0 38276.8 1099.18   1
  -4   7  -1 19893.9 843.923   1
  -4   7  -2 8875.85 736.914   1
  -4   7  -3 3605.88 699.334   1
  -4   7  -4 3269.80 417.052   1
  -4   7  -5 19091.0 522.415   1
  -4   7  -6 20699.4 888.834   1
  -4   7  -7-148.420 638.393   1
  -4   7  -8-287.810 638.686   1
  -4   7  -9 8534.79 809.411   1
  -4   7 -10 1086.73 325.638   1
  -4   7 -11 345.431 340.662   1
  -4   7 -12 8957.86 423.607   1
  -4   7 -13 119.919 384.009   1
  -4   7 -14 416.969 394.795   1
  -4   7 -15 1235.39 414.317   1
  -4   7 -16 2768.62 405.080   1
  -4   7 -17 5566.00 394.522   1
  -4   7 -18 614.818 519.600   1
  -4   6 -21 2085.15 444.841  -2
   4  -6 -19 2085.15 444.841   1
  -4   6 -20 1253.80 352.470  -2
   4  -6 -18 1253.80 352.470   1
  -4   6 -19 6347.05 445.478  -2
   4  -6 -17 6347.05 445.478   1
  -4   6 -18 16902.0 583.662  -2
   4  -6 -16 16902.0 583.662   1
  -4   6 -17 11987.3 792.184  -2
   4  -6 -15 11987.3 792.184   1
  -4   6 -16 1346.58 700.802  -2
   4  -6 -14 1346.58 700.802   1
  -4   6 -15 500.228 704.137  -2
   4  -6 -13 500.228 704.137   1
   4  -6  14 7962.57 566.024  -2
  -4   6  12 7962.57 566.024   1
   4  -6  13 4258.37 499.642  -2
  -4   6  11 4258.37 499.642   1
  -4   6 -12 8097.42 517.881  -2
   4  -6 -10 8097.42 517.881   1
   4  -6  11 5196.79 470.390  -2
  -4   6   9 5196.79 470.390   1
   4  -6  10 6777.52 1132.73  -2
  -4   6   8 6777.52 1132.73   1
   4  -6   9 533.684 888.645  -2
  -4   6   7 533.684 888.645   1
   4  -6   8 1349.50 874.736  -2
  -4   6   6 1349.50 874.736   1
   4  -6   7 11415.5 1096.28  -2
  -4   6   5 11415.5 1096.28   1
   4  -6   6 12600.8 1066.15  -2
  -4   6   4 12600.8 1066.15   1
   4  -6   5 51971.2 1520.84  -2
  -4   6   3 51971.2 1520.84   1
   4  -6   4 34409.7 1284.65  -2
  -4   6   2 34409.7 1284.65   1
   4  -6   3 26008.0 1172.11  -2
  -4   6   1 26008.0 1172.11   1
   4  -6   2 9668.50 972.127  -2
  -4   6   0 9668.50 972.127   1
   4  -6   1 20705.0 1088.26  -2
  -4   6  -1 20705.0 1088.26   1
   4  -6   0 9709.75 936.832  -2
  -4   6  -2 9709.75 936.832   1
   4  -6  -1 27764.0 1152.71  -2
  -4   6  -3 27764.0 1152.71   1
   4  -6  -2 36522.4 751.763  -2
  -4   6  -4 36522.4 751.763   1
   4  -6  -3 55536.5 855.484  -2
  -4   6  -5 55536.5 855.484   1
   4  -6  -4 13043.5 984.128  -2
  -4   6  -6 13043.5 984.128   1
   4  -6  -5 11275.3 992.018  -2
  -4   6  -7 11275.3 992.018   1
   4  -6  -6 1808.40 857.926  -2
  -4   6  -8 1808.40 857.926   1
   4  -6  -7-256.805 878.808  -2
  -4   6  -9-256.805 878.808   1
   4  -6  -8 7516.56 1099.63  -2
  -4   6 -10 7516.56 1099.63   1
   4  -6  -9 4762.83 452.041  -2
  -4   6 -11 4762.83 452.041   1
   4  -6 -10 8339.95 505.208  -2
  -4   6 -12 8339.95 505.208   1
   4  -6 -11 3895.90 506.091  -2
  -4   6 -13 3895.90 506.091   1
   4  -6 -12 8490.87 541.254  -2
  -4   6 -14 8490.87 541.254   1
   4  -6 -13 1549.20 504.086  -2
  -4   6 -15 1549.20 504.086   1
   4  -6 -14 1132.74 484.610  -2
  -4   6 -16 1132.74 484.610   1
   4  -6 -15 11381.3 528.676  -2
  -4   6 -17 11381.3 528.676   1
   4  -6 -16 14623.1 815.124  -2
  -4   6 -18 14623.1 815.124   1
   4  -6 -17 6374.34 636.857  -2
  -4   6 -19 6374.34 636.857   1
   4  -5 -20 387.095 294.699   1
   4  -5 -19 2817.98 268.491   1
   4  -5 -18 203.221 296.318   1
   4  -5 -17 1072.52 371.351   1
   4  -5 -16 4525.24 553.160   1
   4  -5 -15-76.9614 555.329   1
  -4   5 -15 1596.39 722.230  -2
   4  -5 -14 1596.39 722.230   1
  -4   5 -14 16926.9 621.373  -2
   4  -5 -13 16926.9 621.373   1
   4  -5  13 18216.5 777.990  -2
  -4   5  12 18216.5 777.990   1
  -4   5 -12 255.567 659.929  -2
   4  -5 -11 255.567 659.929   1
  -4   5  10 239.232 539.036   1
   4  -5  11 23387.3 731.753  -2
  -4   5  10 23387.3 731.753   1
   4  -5  10 211.707 1011.54  -2
  -4   5   9 211.707 1011.54   1
   4  -5   9 349.786 961.591  -2
  -4   5   8 349.786 961.591   1
   4  -5   8 34821.5 1255.52  -2
  -4   5   7 34821.5 1255.52   1
   4  -5   7 38515.2 1233.50  -2
  -4   5   6 38515.2 1233.50   1
   4  -5   6 41837.8 1230.34  -2
  -4   5   5 41837.8 1230.34   1
   4  -5   5 16347.9 988.498  -2
  -4   5   4 16347.9 988.498   1
   4  -5   4 37255.7 1124.87  -2
  -4   5   3 37255.7 1124.87   1
   4  -5   3 201930. 2002.72  -2
  -4   5   2 201930. 2002.72   1
   4  -5   2 9853.11 849.181  -2
  -4   5   1 9853.11 849.181   1
   4  -5   0 16698.1 907.115  -2
  -4   5  -1 16698.1 907.115   1
   4  -5  -1 10483.4 852.330  -2
  -4   5  -2 10483.4 852.330   1
   4  -5  -2 207195. 1841.21  -2
  -4   5  -3 207195. 1841.21   1
   4  -5  -3 38746.9 576.462  -2
  -4   5  -4 38746.9 576.462   1
   4  -5  -4 18762.8 926.534  -2
  -4   5  -5 18762.8 926.534   1
   4  -5  -5 41330.8 1155.75  -2
  -4   5  -6 41330.8 1155.75   1
   4  -5  -6 44083.1 1205.01  -2
  -4   5  -7 44083.1 1205.01   1
   4  -5  -7 32346.3 1178.26  -2
  -4   5  -8 32346.3 1178.26   1
   4  -5  -8-67.5030 918.018  -2
  -4   5  -9-67.5030 918.018   1
   4  -5  -9-203.035 998.188  -2
  -4   5 -10-203.035 998.188   1
   4  -5 -10 20980.1 699.111  -2
  -4   5 -11 20980.1 699.111   1
   4  -5 -11 649.771 363.956  -2
  -4   5 -12 649.771 363.956   1
   4  -5 -12 19102.0 461.984  -2
  -4   5 -13 19102.0 461.984   1
   4  -5  14 4816.29 935.409   1
   4  -5 -13 19292.5 481.070  -2
  -4   5 -14 19292.5 481.070   1
   4  -5 -14 1783.15 409.418  -2
  -4   5 -15 1783.15 409.418   1
   4  -5 -15 812.758 517.178  -2
  -4   5 -16 812.758 517.178   1
   4  -5 -16 4532.64 509.789  -2
  -4   5 -17 4532.64 509.789   1
  -4   5 -18 521.603 347.624   1
  -4   5 -19 153.696 420.404   1
   4  -4 -20 452.251 232.018   1
   4  -4 -19 1139.84 295.838   1
   4  -4 -18 1188.07 351.047   1
   4  -4 -17-34.9943 376.914   1
   4  -4 -16 20036.1 741.917   1
   4  -4 -15 8278.32 658.002   1
   4  -4 -14 5830.92 463.068   1
   4  -4 -13 7949.27 429.662   1
   4  -4 -12 207.213 521.910   1
  -4   4  11 2001.35 468.825   1
  -4   4  10 1187.87 771.399   1
  -4   4   9 12016.1 941.542   1
  -4   4   8 3785.31 760.065   1
  -4   4   7-188.041 661.213   1
   4  -4   7 34935.0 1122.05  -2
  -4   4   6 34935.0 1122.05   1
   4  -4   6 29031.0 1018.21  -2
  -4   4   5 29031.0 1018.21   1
   4  -4   5 188.729 751.189  -2
  -4   4   4 188.729 751.189   1
  -4   4   3 4337.73 572.354   1
  -4   4   2 528.237 565.715   1
  -4   4   1 5097.51 627.172   1
  -4   4   0 45668.6 959.196   1
  -4   4  -1 636.660 565.665   1
  -4   4  -2 17573.3 713.506   1
  -4   4  -3 45977.5 933.474   1
  -4   4  -4 2414.79 281.717   1
  -4   4  -5 107.843 605.583   1
  -4   4  -6 440.178 654.106   1
  -4   4  -7 21871.3 906.889   1
  -4   4  -8 2738.97 690.950   1
  -4   4  -9-23.1414 758.567   1
  -4   4 -10 1053.69 796.889   1
  -4   4 -11 1818.72 914.025   1
  -4   4 -12 10099.7 342.831   1
  -4   4 -13 2157.61 297.063   1
  -4   4 -14 6030.01 326.006   1
  -4   4 -15 7931.29 469.244   1
  -4   4 -16 506.685 411.068   1
  -4   4 -17 10596.1 459.027   1
  -4   4 -18 13.8022 351.927   1
  -4   4 -19 95.9757 295.228   1
  -4   3 -20 3666.60 368.563  -2
   4  -3 -20 3666.60 368.563   1
  -4   3 -19 5423.73 460.459  -2
   4  -3 -19 5423.73 460.459   1
  -4   3 -18 8745.24 542.729  -2
   4  -3 -18 8745.24 542.729   1
  -4   3 -17 1119.38 535.731  -2
   4  -3 -17 1119.38 535.731   1
  -4   3 -16 2676.44 787.275  -2
   4  -3 -16 2676.44 787.275   1
  -4   3 -15 2472.73 546.410  -2
   4  -3 -15 2472.73 546.410   1
   4  -3  14 7991.69 567.114  -2
  -4   3  14 7991.69 567.114   1
  -4   3 -13 556.621 488.511  -2
   4  -3 -13 556.621 488.511   1
  -4   3 -12 10576.5 746.252  -2
   4  -3 -12 10576.5 746.252   1
   4  -3  11 615.205 961.408  -2
  -4   3  11 615.205 961.408   1
   4  -3  10-74.3945 1149.81  -2
  -4   3  10-74.3945 1149.81   1
   4  -3   9 3127.57 1058.67  -2
  -4   3   9 3127.57 1058.67   1
   4  -3   8 21448.1 1268.95  -2
  -4   3   8 21448.1 1268.95   1
   4  -3   7 6279.42 894.740  -2
  -4   3   7 6279.42 894.740   1
   4  -3   6 28082.0 1183.13  -2
  -4   3   6 28082.0 1183.13   1
   4  -3   5 3443.31 793.252  -2
  -4   3   5 3443.31 793.252   1
   4  -3   4 37208.8 1139.20  -2
  -4   3   4 37208.8 1139.20   1
   4  -3   3 10312.4 812.693  -2
  -4   3   3 10312.4 812.693   1
   4  -3   2 40242.6 703.403  -2
  -4   3   2 40242.6 703.403   1
  -4   3  -1 45132.6 688.438  -2
   4  -3  -1 45132.6 688.438   1
   4  -3   0 10385.2 427.772  -2
  -4   3   0 10385.2 427.772   1
  -4   3   1 47265.7 550.764  -2
   4  -3   1 47265.7 550.764   1
   4  -3  -2 39935.7 422.446  -2
  -4   3  -2 39935.7 422.446   1
   4  -3  -3 10268.9 342.331  -2
  -4   3  -3 10268.9 342.331   1
   4  -3  -4 38739.2 1199.49  -2
  -4   3  -4 38739.2 1199.49   1
   4  -3  -5 3717.92 854.181  -2
  -4   3  -5 3717.92 854.181   1
   4  -3  -6 27661.7 1192.92  -2
  -4   3  -6 27661.7 1192.92   1
   4  -3  -7 6887.58 934.345  -2
  -4   3  -7 6887.58 934.345   1
   4  -3  -8 21221.2 1285.72  -2
  -4   3  -8 21221.2 1285.72   1
   4  -3  -9 4016.61 1061.53  -2
  -4   3  -9 4016.61 1061.53   1
   4  -3 -10 409.186 1070.99  -2
  -4   3 -10 409.186 1070.99   1
   4  -3 -11 2400.91 1140.27  -2
  -4   3 -11 2400.91 1140.27   1
   4  -3 -12 12177.2 505.050  -2
  -4   3 -12 12177.2 505.050   1
  -4   3  13 1002.42 381.877  -2
   4  -3  13 1002.42 381.877   1
   4  -3 -14 7983.58 547.321  -2
  -4   3 -14 7983.58 547.321   1
   4  -3 -15 1901.63 540.500  -2
  -4   3 -15 1901.63 540.500   1
   4  -3 -16 3896.95 552.581  -2
  -4   3 -16 3896.95 552.581   1
   4  -3 -17 1318.44 505.055  -2
  -4   3 -17 1318.44 505.055   1
   4  -3 -18 8091.98 749.211  -2
  -4   3 -18 8091.98 749.211   1
   4  -3 -19 5197.09 639.189  -2
  -4   3 -19 5197.09 639.189   1
   4  -3 -20 2667.09 514.407  -2
  -4   3 -20 2667.09 514.407   1
   4  -2 -21 247.782 236.372   1
   4  -2 -20 98.1072 291.137   1
   4  -2 -19 104.852 343.721   1
   4  -2 -18 1415.36 389.538   1
   4  -2 -17 11252.5 690.734   1
   4  -2 -16 4620.64 444.438   1
   4  -2 -15 27790.2 589.588   1
   4  -2 -14 10051.9 450.161   1
   4  -2 -13 510.951 373.913   1
   4  -2 -12 1722.41 476.729   1
  -4   2 -11 6657.70 697.867  -2
   4  -2 -12 6657.70 697.867   1
   4  -2  10 28265.0 1522.96  -2
  -4   2  11 28265.0 1522.96   1
   4  -2   9 27429.7 1378.06  -2
  -4   2  10 27429.7 1378.06   1
   4  -2   8 13374.8 1143.48  -2
  -4   2   9 13374.8 1143.48   1
   4  -2   7 17079.5 1044.77  -2
  -4   2   8 17079.5 1044.77   1
   4  -2   6 44845.3 1165.14  -2
  -4   2   7 44845.3 1165.14   1
   4  -2   5 32462.7 957.586  -2
  -4   2   6 32462.7 957.586   1
  -4   2  -4 5603.48 513.610  -2
   4  -2  -5 5603.48 513.610   1
  -4   2  -3 22828.4 563.439  -2
   4  -2  -4 22828.4 563.439   1
  -4   2   3 6649.85 536.854   1
  -4   2  -2 6099.83 645.964  -2
   4  -2  -3 6099.83 645.964   1
  -4   2   2 3822.59 525.324   1
  -4   2  -1 24780.1 698.710  -2
   4  -2  -2 24780.1 698.710   1
  -4   2   1 47607.7 833.912   1
   4  -2   0 58506.4 595.401  -2
  -4   2   1 58506.4 595.401   1
  -4   2   0 8343.94 577.030   1
  -4   2   1 59524.9 705.635  -2
   4  -2   0 59524.9 705.635   1
  -4   2   2 25935.1 447.220  -2
   4  -2   1 25935.1 447.220   1
  -4   2  -2 563.394 507.538   1
  -4   2   3 7493.38 437.744  -2
   4  -2   2 7493.38 437.744   1
  -4   2  -3 7518.52 624.631   1
  -4   2   4 24971.2 532.519  -2
   4  -2   3 24971.2 532.519   1
  -4   2  -4 4472.15 615.230   1
  -4   2   5 6194.80 475.351  -2
   4  -2   4 6194.80 475.351   1
   4  -2  -6 32527.0 1048.39  -2
  -4   2  -5 32527.0 1048.39   1
  -4   2  -6 1640.53 692.081   1
   4  -2  -8 16077.2 1055.63  -2
  -4   2  -7 16077.2 1055.63   1
  -4   2  -8 9728.96 890.236   1
  -4   2  -9 19537.6 1087.34   1
  -4   2 -10 1535.33 857.687   1
   4  -2  11 4321.18 605.475   1
   4  -2 -12 6842.10 756.675  -2
  -4   2 -11 6842.10 756.675   1
   4  -2  12 1040.83 812.065   1
   4  -2 -13 1596.49 770.540  -2
  -4   2 -12 1596.49 770.540   1
   4  -2  13 677.239 855.511   1
   4  -2 -14 12757.2 855.046  -2
  -4   2 -13 12757.2 855.046   1
   4  -2 -15 30833.1 1011.99  -2
  -4   2 -14 30833.1 1011.99   1
  -4   2 -15 3846.92 690.199   1
  -4   2 -16 4886.37 649.667   1
  -4   2 -17 3284.30 620.766   1
  -4   2 -18 130.044 534.415   1
  -4   2 -19-43.3502 462.773   1
  -4   2 -20 119.214 370.527   1
   4  -1 -21 42.6563 246.774   1
   4  -1 -20 277.335 303.670   1
   4  -1 -19 1985.08 370.492   1
   4  -1 -18 912.942 406.250   1
   4  -1 -17-36.6411 595.436   1
   4  -1 -16 5179.91 454.411   1
  -4   1  15 778.524 391.811   1
   4  -1 -14 4312.62 397.480   1
  -4   1  13 4634.12 390.427   1
   4  -1 -12 231.169 446.801   1
  -4   1  11 209.924 911.032   1
  -4   1  10 1407.75 821.905   1
  -4   1   9 1372.33 764.929   1
   4  -1   7 35408.4 1118.90  -2
  -4   1   8 35408.4 1118.90   1
   4  -1  -7 35902.8 1013.63   1
   4  -1   6 64206.3 1201.20  -2
  -4   1   7 64206.3 1201.20   1
   4  -1  -6 9851.39 705.741   1
   4  -1   5 13360.8 774.031  -2
  -4   1   6 13360.8 774.031   1
   4  -1  -5 6718.78 646.405   1
   4  -1   4 30137.4 810.450  -2
  -4   1   5 30137.4 810.450   1
   4  -1   3 11508.7 496.161  -2
  -4   1   4 11508.7 496.161   1
  -4   1   3 4477.44 464.201   1
  -4   1  -2 64979.2 997.572  -2
   4  -1  -3 64979.2 997.572   1
  -4   1   2 35014.3 493.253   1
  -4   1  -1 57118.0 903.186  -2
   4  -1  -2 57118.0 903.186   1
  -4   1   1 72.9245 444.643   1
  -4   1   0 1640.96 596.873  -2
   4  -1  -1 1640.96 596.873   1
  -4   1   0 1557.08 464.442   1
  -4   1   1 1596.21 547.776  -2
   4  -1   0 1596.21 547.776   1
  -4   1  -1 25301.2 659.456   1
  -4   1   2 58882.3 770.420  -2
   4  -1   1 58882.3 770.420   1
  -4   1  -2 62397.7 943.533   1
  -4   1   3 62801.5 783.189  -2
   4  -1   2 62801.5 783.189   1
  -4   1  -3 9165.85 654.799   1
  -4   1   4 11909.0 588.208  -2
   4  -1   3 11909.0 588.208   1
  -4   1  -4 20456.5 781.629   1
  -4   1  -5 2884.88 691.635   1
  -4   1  -6 21615.1 947.831   1
  -4   1  -7 3150.21 770.193   1
  -4   1  -8 154.018 788.264   1
  -4   1  -9 1695.07 877.383   1
  -4   1 -10 3118.76 567.700   1
  -4   1 -11 6534.53 500.435   1
  -4   1 -12 3100.86 489.382   1
   4  -1  13 194.188 483.954   1
  -4   1 -14 976.000 639.387   1
  -4   1 -15 3435.94 672.084   1
  -4   1 -16 181.124 632.542   1
  -4   1 -17 478.831 587.023   1
  -4   1 -18 1829.06 537.978   1
  -4   1 -19 4547.78 509.105   1
  -4   1 -20 76.3022 373.588   1
  -4   0 -20 1045.36 411.064  -2
   4   0 -22 1045.36 411.064   1
  -4   0 -19 2860.41 357.923  -2
   4   0 -21 2860.41 357.923   1
  -4   0 -18 1036.67 400.071  -2
   4   0 -20 1036.67 400.071   1
  -4   0 -17 2200.24 471.669  -2
   4   0 -19 2200.24 471.669   1
  -4   0 -16 3000.09 542.909  -2
   4   0 -18 3000.09 542.909   1
  -4   0 -15 23803.6 823.444  -2
   4   0 -17 23803.6 823.444   1
  -4   0 -14 9344.92 686.277  -2
   4   0 -16 9344.92 686.277   1
  -4   0 -13 344.974 410.881  -2
   4   0 -15 344.974 410.881   1
  -4   0 -12 6921.26 527.654  -2
   4   0 -14 6921.26 527.654   1
  -4   0 -11 3588.93 389.754  -2
   4   0 -13 3588.93 389.754   1
   4   0  10 3615.16 1028.44  -2
  -4   0  12 3615.16 1028.44   1
   4   0   9 11349.3 1362.71  -2
  -4   0  11 11349.3 1362.71   1
   4   0   8 5425.17 1157.11  -2
  -4   0  10 5425.17 1157.11   1
   4   0   7 10641.4 1100.53  -2
  -4   0   9 10641.4 1100.53   1
  -4   0  -6 10595.2 575.854  -2
   4   0  -8 10595.2 575.854   1
  -4   0  -5 1933.30 465.349  -2
   4   0  -7 1933.30 465.349   1
   4   0   4 39576.9 685.531  -2
  -4   0   6 39576.9 685.531   1
  -4   0  -3 57904.8 717.834  -2
   4   0  -5 57904.8 717.834   1
  -4   0  -2 31271.8 556.839  -2
   4   0  -4 31271.8 556.839   1
   4   0   1 19534.6 389.340  -2
  -4   0   3 19534.6 389.340   1
  -4   0   0 8761.01 351.871  -2
   4   0  -2 8761.01 351.871   1
  -4   0   1 11154.3 365.014  -2
   4   0  -1 11154.3 365.014   1
  -4   0   2 8648.12 408.644  -2
   4   0   0 8648.12 408.644   1
   4   0  -3 20661.3 424.941  -2
  -4   0  -1 20661.3 424.941   1
  -4   0   4 32630.1 567.895  -2
   4   0   2 32630.1 567.895   1
   4   0  -5 65652.5 766.503  -2
  -4   0  -3 65652.5 766.503   1
   4   0  -6 39864.4 1300.11  -2
  -4   0  -4 39864.4 1300.11   1
   4   0  -7 2450.02 965.264  -2
  -4   0  -5 2450.02 965.264   1
   4   0  -8 9618.41 819.346  -2
  -4   0  -6 9618.41 819.346   1
   4   0  -9 12853.7 1247.94  -2
  -4   0  -7 12853.7 1247.94   1
   4   0 -10 8486.64 1197.99  -2
  -4   0  -8 8486.64 1197.99   1
  -4   0  11 17362.5 906.522  -2
   4   0   9 17362.5 906.522   1
  -4   0  12 6447.47 1065.14  -2
   4   0  10 6447.47 1065.14   1
  -4   0  13 4334.93 627.684  -2
   4   0  11 4334.93 627.684   1
   4   0 -14 7630.15 706.405  -2
  -4   0 -12 7630.15 706.405   1
   4   0 -15 1176.74 669.184  -2
  -4   0 -13 1176.74 669.184   1
   4   0 -16 10901.4 971.039  -2
  -4   0 -14 10901.4 971.039   1
   4   0 -17 25493.8 1145.41  -2
  -4   0 -15 25493.8 1145.41   1
   4   0 -18 3368.09 823.320  -2
  -4   0 -16 3368.09 823.320   1
   4   0 -19 2165.12 756.301  -2
  -4   0 -17 2165.12 756.301   1
   4   0 -20 1239.71 681.577  -2
  -4   0 -18 1239.71 681.577   1
   4   0 -21 2910.72 603.033  -2
  -4   0 -19 2910.72 603.033   1
   4   0 -22 1461.67 465.313  -2
  -4   0 -20 1461.67 465.313   1
   4   1 -22 1341.61 353.152   1
   4   1 -21 730.895 427.131   1
   4   1 -20 67.0229 308.751   1
   4   1 -19 1816.79 366.113   1
   4   1 -18-99.2683 385.785   1
   4   1 -17 848.878 415.014   1
   4   1 -16 603.469 610.288   1
   4   1 -15-5.24292 555.128   1
   4   1 -14 772.159 543.914   1
   4   1 -13 958.480 363.038   1
  -4  -1  12 1463.80 1029.34   1
  -4  -1  11 711.800 946.077   1
  -4  -1  10 14727.4 679.189   1
   4   1  -9-48.1965 471.804   1
   4   1  -8 39586.8 1073.29   1
   4   1   5 44665.6 1018.92  -2
  -4  -1   8 44665.6 1018.92   1
   4   1  -7 62140.8 1186.08   1
   4   1   4 73753.4 1008.76  -2
  -4  -1   7 73753.4 1008.76   1
  -4  -1   6 1229.10 334.862   1
   4   1  -5 1921.63 303.733   1
   4   1  -4 43027.8 365.503   1
   4   1  -3 2891.20 583.652   1
   4   1   0 49986.1 516.569  -2
  -4  -1   3 49986.1 516.569   1
   4   1  -2 38795.6 832.442   1
   4   1  -1 72948.0 588.677  -2
  -4  -1   2 72948.0 588.677   1
   4   1  -1 31840.6 769.539   1
  -4  -1   2 73974.2 603.101  -2
   4   1  -1 73974.2 603.101   1
   4   1  -3 49028.0 458.863  -2
  -4  -1   0 49028.0 458.863   1
  -4  -1  -1 12561.1 606.557   1
  -4  -1   4 59566.6 526.553  -2
   4   1   1 59566.6 526.553   1
   4   1   2 17070.1 352.706   1
  -4  -1   5 19258.0 575.290  -2
   4   1   2 19258.0 575.290   1
  -4  -1  -3 15293.0 746.000   1
  -4  -1  -4 3356.20 749.535   1
  -4  -1  -5 5759.97 849.534   1
  -4  -1  -6 5610.08 850.739   1
  -4  -1  -7 10335.3 585.753   1
   4   1   8 1569.78 646.352   1
   4   1   9 14660.3 860.272   1
   4   1  10 107.929 446.960   1
   4   1  11-46.0780 461.034   1
  -4  -1 -12 1736.48 518.674   1
  -4  -1 -13 345.136 660.447   1
  -4  -1 -14 201.798 638.130   1
  -4  -1 -15 2634.53 647.931   1
  -4  -1 -16 875.913 617.564   1
  -4  -1 -17 518.620 567.726   1
  -4  -1 -18 1260.74 508.465   1
  -4  -1 -19-17.4217 398.319   1
   4   2 -22 216.111 350.897   1
   4   2 -21-72.6356 436.743   1
   4   2 -20 1552.91 523.251   1
   4   2 -19 190.533 553.213   1
   4   2 -18 1602.25 401.115   1
   4   2 -17 19044.4 527.705   1
   4   2 -16 8085.11 684.346   1
   4   2 -15 5008.55 629.502   1
  -4  -2 -11 5274.14 520.462  -2
   4   2 -14 5274.14 520.462   1
   4   2 -13 223.239 493.018   1
  -4  -2 -10 2644.32 710.933  -2
   4   2 -13 2644.32 710.933   1
   4   2 -11 2025.49 735.820   1
  -4  -2  -7 7919.34 717.387  -2
   4   2 -10 7919.34 717.387   1
  -4  -2  -6 6093.74 651.462  -2
   4   2  -9 6093.74 651.462   1
   4   2   5 2932.03 544.212  -2
  -4  -2   8 2932.03 544.212   1
  -4  -2  -4 5087.67 464.377  -2
   4   2  -7 5087.67 464.377   1
  -4  -2  -3 7204.70 408.846  -2
   4   2  -6 7204.70 408.846   1
  -4  -2   5 5935.95 296.388   1
  -4  -2  -2 7736.01 586.000  -2
   4   2  -5 7736.01 586.000   1
   4   2   1 33924.1 337.518  -2
  -4  -2   4 33924.1 337.518   1
   4   2   0 56736.0 438.486  -2
  -4  -2   3 56736.0 438.486   1
  -4  -2   1 6730.54 332.250  -2
   4   2  -2 6730.54 332.250   1
   4   2  -2 7802.85 365.262  -2
  -4  -2   1 7802.85 365.262   1
  -4  -2   3 59814.2 536.307  -2
   4   2   0 59814.2 536.307   1
  -4  -2   4 37407.5 477.759  -2
   4   2   1 37407.5 477.759   1
   4   2  -5 8431.64 367.879  -2
  -4  -2  -2 8431.64 367.879   1
   4   2  -6 6137.43 865.353  -2
  -4  -2  -3 6137.43 865.353   1
  -4  -2   7 4880.12 522.422  -2
   4   2   4 4880.12 522.422   1
  -4  -2   8 4892.46 569.985  -2
   4   2   5 4892.46 569.985   1
  -4  -2   9 8411.09 798.011  -2
   4   2   6 8411.09 798.011   1
  -4  -2  10 7961.62 819.014  -2
   4   2   7 7961.62 819.014   1
  -4  -2  11 3072.65 804.694  -2
   4   2   8 3072.65 804.694   1
   4   2   9 2949.87 726.644   1
   4   2  10 4836.61 458.368   1
   4   2 -13 2355.66 752.934  -2
  -4  -2 -10 2355.66 752.934   1
   4   2  11 368.690 434.136   1
   4   2 -14 6098.91 821.275  -2
  -4  -2 -11 6098.91 821.275   1
   4   2  12 15050.8 542.716   1
   4   2 -15 20920.0 972.718  -2
  -4  -2 -12 20920.0 972.718   1
  -4  -2 -13 4287.25 701.265   1
  -4  -2 -14 4843.30 705.033   1
  -4  -2 -15 13097.7 771.466   1
  -4  -2 -16 815.462 602.360   1
  -4  -2 -17 2907.00 560.086   1
  -4  -2 -18 2494.74 500.160   1
  -4  -2 -19-35.2503 376.876   1
  -4  -3 -19 662.168 356.666  -2
   4   3 -23 662.168 356.666   1
  -4  -3 -18 981.606 487.080  -2
   4   3 -22 981.606 487.080   1
  -4  -3 -17 4294.63 644.357  -2
   4   3 -21 4294.63 644.357   1
  -4  -3 -16 1018.83 686.960  -2
   4   3 -20 1018.83 686.960   1
  -4  -3 -15 1090.97 741.188  -2
   4   3 -19 1090.97 741.188   1
  -4  -3 -14 4630.84 832.317  -2
   4   3 -18 4630.84 832.317   1
  -4  -3 -13 478.724 676.465  -2
   4   3 -17 478.724 676.465   1
  -4  -3 -12 10421.2 900.385  -2
   4   3 -16 10421.2 900.385   1
  -4  -3 -11 1030.77 530.682  -2
   4   3 -15 1030.77 530.682   1
  -4  -3 -10 2651.60 518.924  -2
   4   3 -14 2651.60 518.924   1
  -4  -3  -9 14016.1 580.635  -2
   4   3 -13 14016.1 580.635   1
  -4  -3  -7 1332.37 928.443  -2
   4   3 -11 1332.37 928.443   1
  -4  -3  -6 44502.8 1551.87  -2
   4   3 -10 44502.8 1551.87   1
  -4  -3  -5 11402.5 1063.92  -2
   4   3  -9 11402.5 1063.92   1
  -4  -3  -4 40635.5 1395.08  -2
   4   3  -8 40635.5 1395.08   1
  -4  -3  -3 22873.8 828.360  -2
   4   3  -7 22873.8 828.360   1
  -4  -3  -2 38699.6 934.056  -2
   4   3  -6 38699.6 934.056   1
  -4  -3  -1 15931.3 718.082  -2
   4   3  -5 15931.3 718.082   1
  -4  -3   0 14956.1 676.459  -2
   4   3  -4 14956.1 676.459   1
  -4  -3   1 874.752 516.168  -2
   4   3  -3 874.752 516.168   1
  -4  -3   2 1123.98 518.134  -2
   4   3  -2 1123.98 518.134   1
  -4  -3   3 382.729 248.009  -2
   4   3  -1 382.729 248.009   1
  -4  -3   4 15585.8 331.033  -2
   4   3   0 15585.8 331.033   1
  -4  -3   5 15521.5 367.072  -2
   4   3   1 15521.5 367.072   1
  -4  -3   6 39522.0 561.008  -2
   4   3   2 39522.0 561.008   1
  -4  -3   7 25139.7 852.190  -2
   4   3   3 25139.7 852.190   1
  -4  -3   8 40040.4 1089.96  -2
   4   3   4 40040.4 1089.96   1
  -4  -3   9 10335.3 819.311  -2
   4   3   5 10335.3 819.311   1
  -4  -3  10 45656.0 1320.58  -2
   4   3   6 45656.0 1320.58   1
  -4  -3  11 997.394 770.306  -2
   4   3   7 997.394 770.306   1
  -4  -3  12 19203.9 1205.42  -2
   4   3   8 19203.9 1205.42   1
  -4  -3  13 14616.5 532.086  -2
   4   3   9 14616.5 532.086   1
  -4  -3  14 2882.06 475.373  -2
   4   3  10 2882.06 475.373   1
  -4  -3  15 493.035 426.935  -2
   4   3  11 493.035 426.935   1
   4   3 -16 10753.0 606.509  -2
  -4  -3 -12 10753.0 606.509   1
  -4  -3  17 2122.97 528.768  -2
   4   3  13 2122.97 528.768   1
   4   3 -18 5990.91 892.585  -2
  -4  -3 -14 5990.91 892.585   1
   4   3 -19 1324.07 795.309  -2
  -4  -3 -15 1324.07 795.309   1
   4   3 -20 986.005 725.269  -2
  -4  -3 -16 986.005 725.269   1
   4   3 -21 5541.65 703.656  -2
  -4  -3 -17 5541.65 703.656   1
   4   3 -22 1059.90 558.337  -2
  -4  -3 -18 1059.90 558.337   1
   4   3 -23 603.967 417.978  -2
  -4  -3 -19 603.967 417.978   1
   4   4 -23 580.737 284.832   1
   4   4 -22-142.941 371.271   1
   4   4 -21 1284.47 456.021   1
   4   4 -20 4569.73 572.859   1
   4   4 -19 6627.74 651.377   1
   4   4 -18 14673.1 746.953   1
   4   4 -17 10121.0 722.891   1
   4   4 -16 530.075 420.463   1
   4   4 -15 2424.91 416.786   1
   4   4 -14 217.400 372.084   1
   4   4 -13 112.704 370.027   1
   4   4 -12-42.3989 726.446   1
   4   4 -11 2527.78 727.556   1
   4   4 -10 2358.85 705.882   1
   4   4  -9 27559.1 754.579   1
   4   4  -8 9126.31 580.184   1
   4   4  -7 6948.88 529.104   1
   4   4  -6 9480.45 549.476   1
   4   4  -5 43870.0 1046.08   1
  -4  -4   0 77884.9 1365.42  -2
   4   4  -5 77884.9 1365.42   1
   4   4  -4 6408.39 504.276   1
   4   4  -3 3669.53 668.348   1
  -4  -4   2 136920. 1510.17  -2
   4   4  -3 136920. 1510.17   1
   4   4  -2 124215. 1512.08   1
  -4  -4   3 137131. 1459.60  -2
   4   4  -2 137131. 1459.60   1
  -4  -4   4 100516. 939.773  -2
   4   4  -1 100516. 939.773   1
   4   4   0 13377.9 781.288   1
  -4  -4   5 81484.8 857.781  -2
   4   4   0 81484.8 857.781   1
   4   4   1-648.243 420.361   1
  -4  -4   6 10515.1 555.345  -2
   4   4   1 10515.1 555.345   1
   4   4   2 2119.14 429.593   1
  -4  -4   7 10324.3 663.400  -2
   4   4   2 10324.3 663.400   1
   4   4   3 3582.88 345.600   1
   4   4   4 4083.45 537.187   1
   4   4   5 376.532 541.011   1
   4   4   6 41397.3 1043.88   1
   4   4   7 583.007 647.614   1
   4   4   8 3.27509 330.610   1
   4   4   9 3408.54 375.193   1
   4   4  10 125.601 377.675   1
   4   4  11 663.521 400.208   1
  -4  -4 -12 2145.71 424.193   1
   4   4  13 602.624 405.616   1
   4   4  14 544.406 373.653   1
  -4  -4 -15 1536.11 607.341   1
  -4  -4 -16 806.660 521.968   1
  -4  -4 -17 146.745 435.446   1
  -4  -4 -18 545.104 368.761   1
   4   5 -23 1120.40 289.422   1
   4   5 -22 1845.63 394.936   1
   4   5 -21 179.660 455.461   1
   4   5 -20 3616.30 552.320   1
  -4  -5 -14 4610.10 745.778  -2
   4   5 -19 4610.10 745.778   1
  -4  -5 -13 1420.60 747.771  -2
   4   5 -18 1420.60 747.771   1
  -4  -5 -12 1326.65 767.178  -2
   4   5 -17 1326.65 767.178   1
  -4  -5 -11 10346.3 586.273  -2
   4   5 -16 10346.3 586.273   1
  -4  -5 -10 15641.1 612.719  -2
   4   5 -15 15641.1 612.719   1
  -4  -5  -9 6823.00 546.067  -2
   4   5 -14 6823.00 546.067   1
  -4  -5  -8 19549.4 577.702  -2
   4   5 -13 19549.4 577.702   1
  -4  -5  -7 725.298 567.494  -2
   4   5 -12 725.298 567.494   1
  -4  -5  -6 750.153 922.083  -2
   4   5 -11 750.153 922.083   1
  -4  -5  -5 27410.0 882.096  -2
   4   5 -10 27410.0 882.096   1
  -4  -5  -4 29661.5 868.537  -2
   4   5  -9 29661.5 868.537   1
  -4  -5  -3 24187.0 829.459  -2
   4   5  -8 24187.0 829.459   1
  -4  -5  -2 55243.4 988.808  -2
   4   5  -7 55243.4 988.808   1
  -4  -5  -1 67537.4 1045.51  -2
   4   5  -6 67537.4 1045.51   1
  -4  -5   0 45941.6 920.130  -2
   4   5  -5 45941.6 920.130   1
  -4  -5   1 1136.87 597.458  -2
   4   5  -4 1136.87 597.458   1
  -4  -5   2 27663.9 764.231  -2
   4   5  -3 27663.9 764.231   1
  -4  -5   3 26948.3 762.569  -2
   4   5  -2 26948.3 762.569   1
  -4  -5   4 1496.78 559.328  -2
   4   5  -1 1496.78 559.328   1
  -4  -5   5 50745.1 872.397  -2
   4   5   0 50745.1 872.397   1
  -4  -5   6 68451.0 947.853  -2
   4   5   1 68451.0 947.853   1
  -4  -5   7 57277.0 877.302  -2
   4   5   2 57277.0 877.302   1
  -4  -5   8 20242.9 752.372  -2
   4   5   3 20242.9 752.372   1
  -4  -5   9 20708.9 1600.96  -2
   4   5   4 20708.9 1600.96   1
  -4  -5  10 17896.7 1696.62  -2
   4   5   5 17896.7 1696.62   1
  -4  -5  12 341.146 652.926  -2
   4   5   7 341.146 652.926   1
  -4  -5  13 20931.7 586.933  -2
   4   5   8 20931.7 586.933   1
  -4  -5  14 7245.03 547.590  -2
   4   5   9 7245.03 547.590   1
  -4  -5  15 15600.4 602.153  -2
   4   5  10 15600.4 602.153   1
  -4  -5  16 11327.1 592.350  -2
   4   5  11 11327.1 592.350   1
   4   5 -17 1535.64 522.184  -2
  -4  -5 -12 1535.64 522.184   1
   4   5  13 668.724 481.448   1
   4   5 -18 440.494 807.601  -2
  -4  -5 -13 440.494 807.601   1
   4   5  14 732.142 365.867   1
  -4  -5 -15 47.6546 524.438   1
  -4  -5 -16 571.351 483.253   1
  -4  -5 -17 174.580 392.776   1
  -4  -6 -16 3219.28 493.720  -2
   4   6 -22 3219.28 493.720   1
  -4  -6 -15 3323.48 592.368  -2
   4   6 -21 3323.48 592.368   1
  -4  -6 -14 5740.99 706.387  -2
   4   6 -20 5740.99 706.387   1
  -4  -6 -13 6993.54 779.641  -2
   4   6 -19 6993.54 779.641   1
  -4  -6 -12 13576.6 885.126  -2
   4   6 -18 13576.6 885.126   1
  -4  -6 -11 9006.01 596.745  -2
   4   6 -17 9006.01 596.745   1
  -4  -6 -10 16902.2 663.767  -2
   4   6 -16 16902.2 663.767   1
  -4  -6  -9 5884.83 589.873  -2
   4   6 -15 5884.83 589.873   1
  -4  -6  -8 2587.05 528.207  -2
   4   6 -14 2587.05 528.207   1
  -4  -6  -7 7102.99 501.661  -2
   4   6 -13 7102.99 501.661   1
  -4  -6  -6 21272.3 759.474  -2
   4   6 -12 21272.3 759.474   1
  -4  -6  -5 12218.5 862.718  -2
   4   6 -11 12218.5 862.718   1
  -4  -6  -4 8288.76 787.861  -2
   4   6 -10 8288.76 787.861   1
  -4  -6  -3 7955.40 757.322  -2
   4   6  -9 7955.40 757.322   1
  -4  -6  -2 11706.9 797.860  -2
   4   6  -8 11706.9 797.860   1
  -4  -6  -1 1259.87 643.192  -2
   4   6  -7 1259.87 643.192   1
  -4  -6   0 12492.9 774.095  -2
   4   6  -6 12492.9 774.095   1
  -4  -6   1 37756.7 1011.31  -2
   4   6  -5 37756.7 1011.31   1
  -4  -6   2 31984.3 939.470  -2
   4   6  -4 31984.3 939.470   1
  -4  -6   3 295.775 598.567  -2
   4   6  -3 295.775 598.567   1
  -4  -6   4 32082.3 913.126  -2
   4   6  -2 32082.3 913.126   1
  -4  -6   5 37430.9 952.622  -2
   4   6  -1 37430.9 952.622   1
  -4  -6   6 12232.1 711.719  -2
   4   6   0 12232.1 711.719   1
  -4  -6   7 852.996 565.705  -2
   4   6   1 852.996 565.705   1
  -4  -6   8 12077.6 714.145  -2
   4   6   2 12077.6 714.145   1
  -4  -6   9 8011.90 1109.73  -2
   4   6   3 8011.90 1109.73   1
  -4  -6  12 23991.3 922.472  -2
   4   6   6 23991.3 922.472   1
  -4  -6  13 7027.76 561.669  -2
   4   6   7 7027.76 561.669   1
  -4  -6  14 2694.17 534.970  -2
   4   6   8 2694.17 534.970   1
  -4  -6  15 7475.47 597.578  -2
   4   6   9 7475.47 597.578   1
  -4  -6  16 16529.1 662.663  -2
   4   6  10 16529.1 662.663   1
  -4  -6  17 9561.95 613.114  -2
   4   6  11 9561.95 613.114   1
  -4  -6  18 14116.7 629.607  -2
   4   6  12 14116.7 629.607   1
  -4  -6  19 8157.88 530.111  -2
   4   6  13 8157.88 530.111   1
   4   6 -20 6643.13 468.346  -2
  -4  -6 -14 6643.13 468.346   1
   4   6 -21 4122.09 383.710  -2
  -4  -6 -15 4122.09 383.710   1
   4   6 -22 3790.88 548.049  -2
  -4  -6 -16 3790.88 548.049   1
   4   7 -22 1149.02 358.202   1
   4   7 -21 3161.39 440.731   1
   4   7 -20 501.394 462.614   1
   4   7 -19 1955.51 534.110   1
   4   7 -18 208.974 369.006   1
   4   7 -17 239.527 386.141   1
   4   7 -16 457.054 408.343   1
   4   7 -15 196.236 399.035   1
   4   7 -14 7893.68 378.835   1
   4   7 -13 1803.04 338.982   1
   4   7 -12 1779.95 411.443   1
   4   7 -11 1353.09 344.773   1
   4   7 -10 4906.76 588.859   1
   4   7  -9 1097.69 518.467   1
   4   7  -8 3752.50 559.644   1
   4   7  -7 180.746 747.907   1
  -4  -7   0-380.038 891.978  -2
   4   7  -7-380.038 891.978   1
  -4  -7   1 21054.3 800.883  -2
   4   7  -6 21054.3 800.883   1
  -4  -7   2 26971.1 828.671  -2
   4   7  -5 26971.1 828.671   1
  -4  -7   3 28530.3 824.441  -2
   4   7  -4 28530.3 824.441   1
  -4  -7   4 29374.4 818.585  -2
   4   7  -3 29374.4 818.585   1
  -4  -7   5 27611.3 804.078  -2
   4   7  -2 27611.3 804.078   1
  -4  -7   6 19217.1 742.166  -2
   4   7  -1 19217.1 742.166   1
  -4  -7   7 22.0733 593.373  -2
   4   7   0 22.0733 593.373   1
   4   7   1 9890.98 756.717   1
  -4  -7   8 12700.3 1084.63  -2
   4   7   1 12700.3 1084.63   1
   4   7   2 24487.6 918.534   1
  -4  -7   9 22455.8 1241.26  -2
   4   7   2 22455.8 1241.26   1
   4   7   3 6546.89 877.743   1
   4   7   4 16386.9 562.399   1
   4   7   5 5840.54 400.947   1
   4   7   6 12277.0 656.823   1
   4   7   7 1620.34 658.765   1
   4   7   8 346.691 401.668   1
   4   7   9 14502.6 522.988   1
   4   7  10 680.938 400.817   1
  -4  -7 -11 1209.47 415.900   1
   4   7  12 396.737 371.613   1
  -4  -7 -13 319.838 349.770   1
   4   7  14 342.899 306.147   1
  -4  -7 -15 567.557 251.395   1
   4   8 -22 3283.29 345.146   1
   4   8 -21 305.480 394.708   1
  -4  -8 -13 5770.92 598.852  -2
   4   8 -20 5770.92 598.852   1
  -4  -8 -12 2855.24 641.414  -2
   4   8 -19 2855.24 641.414   1
  -4  -8 -11 3058.19 472.395  -2
   4   8 -18 3058.19 472.395   1
  -4  -8 -10 9065.17 549.128  -2
   4   8 -17 9065.17 549.128   1
  -4  -8  -9 3158.38 523.507  -2
   4   8 -16 3158.38 523.507   1
  -4  -8  -8 1030.23 477.303  -2
   4   8 -15 1030.23 477.303   1
  -4  -8  -7 13687.9 550.587  -2
   4   8 -14 13687.9 550.587   1
  -4  -8  -6 6018.29 598.127  -2
   4   8 -13 6018.29 598.127   1
  -4  -8  -5 17227.1 580.550  -2
   4   8 -12 17227.1 580.550   1
  -4  -8  -4 11293.1 529.242  -2
   4   8 -11 11293.1 529.242   1
  -4  -8  -3 10079.4 641.821  -2
   4   8 -10 10079.4 641.821   1
  -4  -8  -2 5416.05 770.773  -2
   4   8  -9 5416.05 770.773   1
  -4  -8  -1 198.326 692.419  -2
   4   8  -8 198.326 692.419   1
  -4  -8   0 5561.83 757.209  -2
   4   8  -7 5561.83 757.209   1
  -4  -8   1 6396.49 755.919  -2
   4   8  -6 6396.49 755.919   1
  -4  -8   2 9287.17 779.443  -2
   4   8  -5 9287.17 779.443   1
  -4  -8   3 12159.0 807.075  -2
   4   8  -4 12159.0 807.075   1
  -4  -8   4 11808.6 804.238  -2
   4   8  -3 11808.6 804.238   1
  -4  -8   5 10644.8 770.344  -2
   4   8  -2 10644.8 770.344   1
  -4  -8   6 6522.20 721.911  -2
   4   8  -1 6522.20 721.911   1
  -4  -8   7 6604.72 718.394  -2
   4   8   0 6604.72 718.394   1
  -4  -8   8 724.784 656.865  -2
   4   8   1 724.784 656.865   1
  -4  -8   9 4165.42 712.427  -2
   4   8   2 4165.42 712.427   1
  -4  -8  10 6086.69 458.399  -2
   4   8   3 6086.69 458.399   1
  -4  -8  11 8921.19 493.278  -2
   4   8   4 8921.19 493.278   1
  -4  -8  12 15343.7 531.923  -2
   4   8   5 15343.7 531.923   1
  -4  -8  13 5636.52 680.270  -2
   4   8   6 5636.52 680.270   1
  -4  -8  14 12429.8 876.711  -2
   4   8   7 12429.8 876.711   1
  -4  -8  15 462.370 772.074  -2
   4   8   8 462.370 772.074   1
  -4  -8  16 2722.13 792.111  -2
   4   8   9 2722.13 792.111   1
  -4  -8  17 9757.09 822.133  -2
   4   8  10 9757.09 822.133   1
  -4  -8  18 2873.79 506.584  -2
   4   8  11 2873.79 506.584   1
  -4  -8  19 3273.92 466.756  -2
   4   8  12 3273.92 466.756   1
  -4  -8  20 5566.60 418.002  -2
   4   8  13 5566.60 418.002   1
   4   8  14 3505.11 363.298   1
   4   8 -21 3709.30 555.639  -2
  -4  -8 -14 3709.30 555.639   1
  -4  -9 -13 3924.11 483.370  -2
   4   9 -21 3924.11 483.370   1
  -4  -9 -12 360.108 507.314  -2
   4   9 -20 360.108 507.314   1
  -4  -9 -11 228.704 562.160  -2
   4   9 -19 228.704 562.160   1
  -4  -9 -10 517.198 440.209  -2
   4   9 -18 517.198 440.209   1
  -4  -9  -9 13027.0 569.764  -2
   4   9 -17 13027.0 569.764   1
  -4  -9  -8 3940.48 460.160  -2
   4   9 -16 3940.48 460.160   1
  -4  -9  -7 9151.75 728.457  -2
   4   9 -15 9151.75 728.457   1
  -4  -9  -6 2465.99 699.048  -2
   4   9 -14 2465.99 699.048   1
  -4  -9  -5 12519.7 746.693  -2
   4   9 -13 12519.7 746.693   1
  -4  -9  -4 28482.5 692.527  -2
   4   9 -12 28482.5 692.527   1
  -4  -9  -3 33072.2 911.900  -2
   4   9 -11 33072.2 911.900   1
  -4  -9  -2 2937.00 623.155  -2
   4   9 -10 2937.00 623.155   1
  -4  -9  -1 1333.65 599.927  -2
   4   9  -9 1333.65 599.927   1
  -4  -9   0 8703.19 619.177  -2
   4   9  -8 8703.19 619.177   1
  -4  -9   1 9005.23 559.311  -2
   4   9  -7 9005.23 559.311   1
  -4  -9   2 5084.77 788.226  -2
   4   9  -6 5084.77 788.226   1
  -4  -9   3 27362.3 1035.44  -2
   4   9  -5 27362.3 1035.44   1
  -4  -9   4 2237.71 726.467  -2
   4   9  -4 2237.71 726.467   1
  -4  -9   5 28678.1 1052.26  -2
   4   9  -3 28678.1 1052.26   1
  -4  -9   6 4979.07 776.416  -2
   4   9  -2 4979.07 776.416   1
  -4  -9   7 9900.22 559.542  -2
   4   9  -1 9900.22 559.542   1
  -4  -9   8 10485.6 565.141  -2
   4   9   0 10485.6 565.141   1
  -4  -9   9 536.232 388.580  -2
   4   9   1 536.232 388.580   1
  -4  -9  10 1060.68 437.485  -2
   4   9   2 1060.68 437.485   1
  -4  -9  11 30331.0 647.883  -2
   4   9   3 30331.0 647.883   1
  -4  -9  12 27811.0 647.104  -2
   4   9   4 27811.0 647.104   1
  -4  -9  13 9712.72 578.157  -2
   4   9   5 9712.72 578.157   1
  -4  -9  14 966.681 775.748  -2
   4   9   6 966.681 775.748   1
  -4  -9  15 9245.66 896.484  -2
   4   9   7 9245.66 896.484   1
  -4  -9  16 4859.60 824.578  -2
   4   9   8 4859.60 824.578   1
  -4  -9  17 14549.2 887.403  -2
   4   9   9 14549.2 887.403   1
  -4  -9  18-202.408 688.945  -2
   4   9  10-202.408 688.945   1
  -4  -9  19 762.589 623.014  -2
   4   9  11 762.589 623.014   1
  -4  -9  20 759.127 543.552  -2
   4   9  12 759.127 543.552   1
  -4  -9  21 3944.64 479.058  -2
   4   9  13 3944.64 479.058   1
   4   9  14 428.567 269.743   1
   4  10 -20 496.773 356.644   1
   4  10 -19 110.841 276.289   1
   4  10 -18 8046.99 382.333   1
   4  10 -17 2158.57 364.106   1
   4  10 -16 980.885 417.589   1
   4  10 -15 1139.33 502.530   1
   4  10 -14 23.1958 514.012   1
   4  10 -13 2648.49 520.906   1
   4  10 -12 369.899 538.303   1
   4  10 -11 2414.00 701.051   1
   4  10 -10 2011.79 525.917   1
   4  10  -9 12570.3 669.827   1
  -4 -10   0 19784.2 1310.98  -2
   4  10  -9 19784.2 1310.98   1
   4  10  -8 24.7948 322.220   1
   4  10  -7 4664.05 361.110   1
  -4 -10   2 6146.87 1112.74  -2
   4  10  -7 6146.87 1112.74   1
   4  10  -6 5684.82 549.701   1
  -4 -10   3 7372.88 529.891  -2
   4  10  -6 7372.88 529.891   1
   4  10  -5 825.466 472.849   1
  -4 -10   4 9806.92 542.102  -2
   4  10  -5 9806.92 542.102   1
   4  10  -4 8569.21 552.672   1
  -4 -10   5 9931.47 555.895  -2
   4  10  -4 9931.47 555.895   1
   4  10  -3 875.904 449.054   1
  -4 -10   6 7007.22 547.265  -2
   4  10  -3 7007.22 547.265   1
  -4 -10   7 7029.20 552.183  -2
   4  10  -2 7029.20 552.183   1
   4  10  -1 4089.47 572.184   1
  -4 -10   8 4284.05 835.561  -2
   4  10  -1 4284.05 835.561   1
   4  10   0 7789.40 520.515   1
  -4 -10   9 20719.9 699.169  -2
   4  10   0 20719.9 699.169   1
   4  10   1 374.420 358.425   1
  -4 -10  10 2244.91 1250.89  -2
   4  10   1 2244.91 1250.89   1
   4  10   2 247.791 360.369   1
   4  10   3 5420.31 402.909   1
   4  10   4 3416.34 427.964   1
   4  10   5 3387.39 423.831   1
   4  10   6 4.74496 610.667   1
   4  10   7 51.0506 596.458   1
   4  10   8 15422.2 719.880   1
   4  10   9 6589.29 610.912   1
   4  10  10 363.069 497.271   1
   4  10  11 204.314 433.120   1
   4  10  12 834.376 359.849   1
   4  10  13 95.1714 261.824   1
  -4 -11 -10 2216.91 482.937  -2
   4  11 -19 2216.91 482.937   1
  -4 -11  -9 1370.91 359.942  -2
   4  11 -18 1370.91 359.942   1
  -4 -11  -8 324.023 415.789  -2
   4  11 -17 324.023 415.789   1
  -4 -11  -7 4324.14 512.187  -2
   4  11 -16 4324.14 512.187   1
  -4 -11  -6 348.922 578.504  -2
   4  11 -15 348.922 578.504   1
  -4 -11  -5 1258.30 646.867  -2
   4  11 -14 1258.30 646.867   1
  -4 -11  -4 1421.02 653.936  -2
   4  11 -13 1421.02 653.936   1
  -4 -11  -3-393.912 625.763  -2
   4  11 -12-393.912 625.763   1
  -4 -11  -2 456.512 992.129  -2
   4  11 -11 456.512 992.129   1
  -4 -11  -1 1670.93 943.333  -2
   4  11 -10 1670.93 943.333   1
  -4 -11   0 499.714 671.985  -2
   4  11  -9 499.714 671.985   1
  -4 -11   1 111.653 404.447  -2
   4  11  -8 111.653 404.447   1
  -4 -11   2 1581.91 421.108  -2
   4  11  -7 1581.91 421.108   1
  -4 -11   3 22481.6 555.758  -2
   4  11  -6 22481.6 555.758   1
  -4 -11   4 1228.22 421.802  -2
   4  11  -5 1228.22 421.802   1
  -4 -11   5 1441.40 422.321  -2
   4  11  -4 1441.40 422.321   1
  -4 -11   6 22679.3 750.828  -2
   4  11  -3 22679.3 750.828   1
  -4 -11   7 2152.00 579.056  -2
   4  11  -2 2152.00 579.056   1
  -4 -11   8 236.955 568.643  -2
   4  11  -1 236.955 568.643   1
  -4 -11   9 1836.70 450.703  -2
   4  11   0 1836.70 450.703   1
  -4 -11  10 2143.59 528.130  -2
   4  11   1 2143.59 528.130   1
  -4 -11  11 2568.44 544.709  -2
   4  11   2 2568.44 544.709   1
  -4 -11  12 637.457 521.490  -2
   4  11   3 637.457 521.490   1
  -4 -11  13 1456.09 525.723  -2
   4  11   4 1456.09 525.723   1
  -4 -11  14 4059.96 527.884  -2
   4  11   5 4059.96 527.884   1
  -4 -11  15 1290.52 756.114  -2
   4  11   6 1290.52 756.114   1
  -4 -11  16 8374.51 801.727  -2
   4  11   7 8374.51 801.727   1
  -4 -11  17 522.612 679.824  -2
   4  11   8 522.612 679.824   1
  -4 -11  18 1179.41 629.930  -2
   4  11   9 1179.41 629.930   1
  -4 -11  19 1183.49 557.634  -2
   4  11  10 1183.49 557.634   1
  -4 -11  20 1145.90 473.879  -2
   4  11  11 1145.90 473.879   1
  -4 -11  21 2225.21 380.188  -2
   4  11  12 2225.21 380.188   1
  -4 -12  -8 3469.97 356.380  -2
   4  12 -18 3469.97 356.380   1
  -4 -12  -7 268.539 396.206  -2
   4  12 -17 268.539 396.206   1
  -4 -12  -6-1.60751 464.647  -2
   4  12 -16-1.60751 464.647   1
  -4 -12  -5 2326.07 522.689  -2
   4  12 -15 2326.07 522.689   1
  -4 -12  -4 1105.01 585.269  -2
   4  12 -14 1105.01 585.269   1
  -4 -12  -3-1084.01 556.828  -2
   4  12 -13-1084.01 556.828   1
  -4 -12  -2 285.078 833.845  -2
   4  12 -12 285.078 833.845   1
  -4 -12  -1 11672.6 940.678  -2
   4  12 -11 11672.6 940.678   1
  -4 -12   0 1358.92 817.543  -2
   4  12 -10 1358.92 817.543   1
  -4 -12   1 5219.76 528.676  -2
   4  12  -9 5219.76 528.676   1
  -4 -12   2 167.311 493.378  -2
   4  12  -8 167.311 493.378   1
  -4 -12   3 9818.85 560.300  -2
   4  12  -7 9818.85 560.300   1
  -4 -12   4 197.426 455.963  -2
   4  12  -6 197.426 455.963   1
  -4 -12   5 98.1369 456.389  -2
   4  12  -5 98.1369 456.389   1
  -4 -12   6 762.373 789.812  -2
   4  12  -4 762.373 789.812   1
  -4 -12   7 9963.19 886.553  -2
   4  12  -3 9963.19 886.553   1
  -4 -12   8 446.636 788.635  -2
   4  12  -2 446.636 788.635   1
  -4 -12   9 5591.94 839.695  -2
   4  12  -1 5591.94 839.695   1
  -4 -12  10 2387.45 510.223  -2
   4  12   0 2387.45 510.223   1
  -4 -12  11 15166.2 622.569  -2
   4  12   1 15166.2 622.569   1
  -4 -12  12 5133.56 556.561  -2
   4  12   2 5133.56 556.561   1
  -4 -12  13 244.411 508.411  -2
   4  12   3 244.411 508.411   1
  -4 -12  14 1763.46 498.116  -2
   4  12   4 1763.46 498.116   1
  -4 -12  15 4269.19 509.453  -2
   4  12   5 4269.19 509.453   1
  -4 -12  16 1821.39 698.789  -2
   4  12   6 1821.39 698.789   1
  -4 -12  17 5.74813 638.265  -2
   4  12   7 5.74813 638.265   1
  -4 -12  18 3977.35 610.846  -2
   4  12   8 3977.35 610.846   1
  -4 -12  19 2095.05 531.785  -2
   4  12   9 2095.05 531.785   1
  -4 -12  20 1023.18 430.078  -2
   4  12  10 1023.18 430.078   1
   4  12  11 1574.44 274.480   1
   4  13 -18 268.010 357.997   1
   4  13 -17 1033.96 276.604   1
   4  13 -16-52.7502 320.429   1
   4  13 -15 1511.83 368.750   1
   4  13 -14 5274.93 427.889   1
   4  13 -13 530.176 388.176   1
   4  13 -12 63.1138 407.366   1
   4  13 -11 829.499 556.017   1
  -4 -13   0 1908.55 766.092  -2
   4  13 -10 1908.55 766.092   1
   4  13  -9 22718.4 704.341   1
  -4 -13   1 25047.0 909.474  -2
   4  13  -9 25047.0 909.474   1
   4  13  -8 5476.07 606.826   1
  -4 -13   2 10229.9 799.355  -2
   4  13  -8 10229.9 799.355   1
  -4 -13   3 10751.6 551.837  -2
   4  13  -7 10751.6 551.837   1
   4  13  -6 1771.07 581.871   1
  -4 -13   4 5963.82 783.264  -2
   4  13  -6 5963.82 783.264   1
[truncated: 623,363 more chars]
